# Supplementary material for: Poly[(μ3-camphorato-κ3 O:O′:O′′)(2-methyl-1H-imidazole-κN 3)zinc(II)]
Source: Acta Crystallogr Sect E Struct Rep Online. 2010 Mar 3;66(Pt 4):m352. doi: 10.1107/S1600536810007105 (PMC2983912; doi:10.1107/S1600536810007105)
Supplement: Supplementary file 1 [file e-66-0m352-sup1.cif]

##############################################################################
###                                                                        ###
###        Electronic paper (Acta Crystallographica Section E)             ###
###                                                                        ###
##############################################################################
#                                                                            #
# This CIF contains the data in a paper accepted for publication in Acta     #
# Crystallographica Section E. It conforms to the requirements of Notes      #
# for Authors for Section E, and has been peer reviewed under the auspices   #
# of the IUCr Commission on Journals.                                        #
#                                                                            #
# Full details of the Crystallographic Information File format               #
# are given in the paper "The Crystallographic Information File (CIF):       #
# a New Standard Archive File for Crystallography" by S. R. Hall, F. H.      #
# Allen and I. D. Brown [Acta Cryst. (1991), A47, 655-685].                  #
#                                                                            #
# The current version of the core CIF dictionary is obtainable from          #
# ftp://ftp.iucr.org/pub/cif_core.dic. The current version number is 2.4.    #
#                                                                            #
# Software is freely available for graphical display of the structure(s) in  #
# this CIF.  For information consult the CIF home page http://www.iucr.org/  #
# cif/home.html                                                              #
#                                                                            #
# This file may be used for bona fide research purposes within the           #
# scientific community so long as proper attribution is given to the journal # 
# article from which it was obtained.                                        #
#                                                                            #
##############################################################################
                                             
data_global
_audit_creation_method     'SHELXL97'
_journal_date_recd_electronic     2010-02-11
_journal_date_accepted     2010-02-24
_journal_name_full     'Acta Crystallographica, Section E'
_journal_year     2010
_journal_volume     66
_journal_issue      4
_journal_page_first     m352
_journal_page_last     m352
_journal_paper_category     QM
_journal_coeditor_code     CV2697
_publ_contact_author_name     'Professor Haochen Shi'
_publ_contact_author_address
;
Department of Physics Education,
Changchun Normal University,
667 Changji Highway(North),
Erdao District,
Jilin Province 130032,
People's Republic of China
;
_publ_contact_author_email     haochenshi@yahoo.cn
_publ_contact_author_fax     '?'
_publ_contact_author_phone     '?'
_publ_section_title
;\
Poly[(\m~3~-camphorato-\k^3^<i>O</i>:<i>O</i>':<i>O</i>'')(2-methyl-\
1<i>H</i>-imidazole-\k<i>N</i>^3^)zinc(II)]
;
loop_
    _publ_author_name
    _publ_author_address
    'Haochen Shi'
;
Department of Physics Education,
Changchun Normal University,
667 Changji Highway(North),
Erdao District,
Jilin Province 130032,
People's Republic of China
;
    'Chunjie Li'
;
Department of Physics Education,
Changchun Normal University,
667 Changji Highway(North),
Erdao District,
Jilin Province 130032,
People's Republic of China
;
    'Feng Gao'
;
Department of Physics Education,
Changchun Normal University,
667 Changji Highway(North),
Erdao District,
Jilin Province 130032,
People's Republic of China
;
    'Jingyan Chen'
;
Department of Physics Education,
Changchun Normal University,
667 Changji Highway(North),
Erdao District,
Jilin Province 130032,
People's Republic of China
;
    'Fei Han'
;
Department of Physics Education,
Changchun Normal University,
667 Changji Highway(North),
Erdao District,
Jilin Province 130032,
People's Republic of China
;
data_I
_audit_creation_method     SHELXL-97
_chemical_name_systematic
;
Poly[(\m~3~-camphorato-\k^3^<i>O</i>:<i>O</i>':<i>O</i>'')(2-
methyl-1<i>H</i>-imidazole-\k<i>N</i>^3^)zinc(II)]
;
_chemical_name_common     ?
_chemical_formula_moiety     'C14 H20 N2 O4 Zn'
_chemical_formula_sum     'C14 H20 N2 O4 Zn'
_chemical_formula_iupac     '[Zn (C10 H14 O4) (C4 H6 N2)]'
_chemical_formula_weight     345.69
_chemical_melting_point     ?
_symmetry_cell_setting     monoclinic
_symmetry_space_group_name_H-M     'P 21/n'
_symmetry_space_group_name_Hall     '-P 2yn'
loop_
    _symmetry_equiv_pos_as_xyz
    'x, y, z'
    '-x+1/2, y+1/2, -z+1/2'
    '-x, -y, -z'
    'x-1/2, -y-1/2, z-1/2'
_cell_length_a     12.098(2)
_cell_length_b     10.438(5)
_cell_length_c     12.873(2)
_cell_angle_alpha     90
_cell_angle_beta     111.700(5)
_cell_angle_gamma     90
_cell_volume     1510.4(8)
_cell_formula_units_Z     4
_cell_measurement_reflns_used     3004
_cell_measurement_theta_min     1.97
_cell_measurement_theta_max     26.15
_cell_measurement_temperature     293(2)
_exptl_crystal_description     block
_exptl_crystal_colour     colourless
_exptl_crystal_size_max     0.31
_exptl_crystal_size_mid     0.25
_exptl_crystal_size_min     0.21
_exptl_crystal_density_diffrn     1.520
_exptl_crystal_density_meas     ?
_exptl_crystal_density_method     'not measured'
_exptl_crystal_F_000     720
_exptl_absorpt_coefficient_mu     1.643
_exptl_absorpt_correction_type     'multi-scan'
_exptl_absorpt_process_details     '(SADABS; Sheldrick, 1996)'
_exptl_absorpt_correction_T_min     0.57
_exptl_absorpt_correction_T_max     0.72
_exptl_special_details
;
;
_diffrn_ambient_temperature     293(2)
_diffrn_radiation_type     MoK\a
_diffrn_radiation_wavelength     0.71069
_diffrn_radiation_source     'fine-focus sealed tube'
_diffrn_radiation_monochromator     graphite
_diffrn_measurement_device_type     'Bruker APEX CCD area-detector'
_diffrn_measurement_method     '\f and \w scans'
_diffrn_detector_area_resol_mean     ?
_diffrn_reflns_number     9848
_diffrn_reflns_av_R_equivalents     0.0413
_diffrn_reflns_av_sigmaI/netI     0.0448
_diffrn_reflns_theta_min     1.97
_diffrn_reflns_theta_max     26.15
_diffrn_reflns_theta_full     26.15
_diffrn_measured_fraction_theta_max     0.999
_diffrn_measured_fraction_theta_full     0.999
_diffrn_reflns_limit_h_min     -14
_diffrn_reflns_limit_h_max     14
_diffrn_reflns_limit_k_min     -12
_diffrn_reflns_limit_k_max     9
_diffrn_reflns_limit_l_min     -15
_diffrn_reflns_limit_l_max     15
_diffrn_standards_number     0
_diffrn_standards_interval_count     0
_diffrn_standards_interval_time     0
_diffrn_standards_decay_%     0
_refine_special_details
;
Refinement of <i>F</i>^2^ against ALL reflections. The weighted <i>R</i>-factor
wR and goodness of fit <i>S</i> are based on <i>F</i>^2^, conventional
<i>R</i>-factors <i>R</i> are based on <i>F</i>, with <i>F</i> set to zero for
negative <i>F</i>^2^. The threshold expression of <i>F</i>^2^ >
\s(<i>F</i>^2^) is used only for calculating <i>R</i>-factors(gt) etc. and is
not relevant to the choice of reflections for refinement. <i>R</i>-factors
based on <i>F</i>^2^ are statistically about twice as large as those based on
<i>F</i>, and <i>R</i>- factors based on ALL data will be even larger.
;
_reflns_number_total     3004
_reflns_number_gt     2433
_reflns_threshold_expression     I>2\s(I)
_refine_ls_structure_factor_coef     Fsqd
_refine_ls_matrix_type     full
_refine_ls_R_factor_all     0.0628
_refine_ls_R_factor_gt     0.0485
_refine_ls_wR_factor_gt     0.1150
_refine_ls_wR_factor_ref     0.1206
_refine_ls_goodness_of_fit_ref     1.083
_refine_ls_restrained_S_all     1.083
_refine_ls_number_reflns     3004
_refine_ls_number_parameters     200
_refine_ls_number_restraints     0
_refine_ls_hydrogen_treatment     constr
_refine_ls_weighting_scheme     calc
_refine_ls_weighting_details
         'calc w=1/[\s^2^(Fo^2^)+(0.0392P)^2^+5.0738P] where P=(Fo^2^+2Fc^2^)/3'
_atom_sites_solution_hydrogens     geom
_atom_sites_solution_primary     direct
_atom_sites_solution_secondary     difmap
_refine_ls_shift/su_max     0.000
_refine_ls_shift/su_mean     0.000
_refine_diff_density_max     1.131
_refine_diff_density_min     -0.412
_refine_ls_extinction_method     none
_refine_ls_extinction_coef     ?
loop_
    _atom_type_symbol
    _atom_type_description
    _atom_type_scat_dispersion_real
    _atom_type_scat_dispersion_imag
    _atom_type_scat_source
    'C' 'C' 0.0033 0.0016
                         'International Tables Vol C Tables 4.2.6.8 and 6.1.1.4'
    'H' 'H' 0.0000 0.0000
                         'International Tables Vol C Tables 4.2.6.8 and 6.1.1.4'
    'N' 'N' 0.0061 0.0033
                         'International Tables Vol C Tables 4.2.6.8 and 6.1.1.4'
    'O' 'O' 0.0106 0.0060
                         'International Tables Vol C Tables 4.2.6.8 and 6.1.1.4'
    'Zn' 'Zn' 0.2839 1.4301
                         'International Tables Vol C Tables 4.2.6.8 and 6.1.1.4'
_computing_data_collection     'SMART (Bruker, 1998)'
_computing_cell_refinement     'SAINT (Bruker, 1998)'
_computing_data_reduction     'SAINT (Bruker, 1998)'
_computing_structure_solution     'SHELXS97 (Sheldrick, 2008)'
_computing_structure_refinement     'SHELXL97 (Sheldrick, 2008)'
_computing_molecular_graphics     '<i>SHELXTL-Plus</i> (Sheldrick, 2008)'
_computing_publication_material     'SHELXL97 (Sheldrick, 2008)'
loop_
    _atom_site_type_symbol
    _atom_site_label
    _atom_site_fract_x
    _atom_site_fract_y
    _atom_site_fract_z
    _atom_site_U_iso_or_equiv
    _atom_site_adp_type
    _atom_site_calc_flag
    _atom_site_refinement_flags
    _atom_site_occupancy
    _atom_site_disorder_assembly
    _atom_site_disorder_group
    C C1 -0.1477(5) 0.3115(6) 0.2334(4) 0.0469(14) Uani d . 1 . .
    H H1A -0.1842 0.3736 0.2655 0.070 Uiso calc R 1 . .
    H H1B -0.1009 0.3547 0.1980 0.070 Uiso calc R 1 . .
    H H1C -0.0974 0.2562 0.2911 0.070 Uiso calc R 1 . .
    C C2 -0.2432(4) 0.2327(4) 0.1474(4) 0.0295(10) Uani d . 1 . .
    C C3 -0.3337(4) 0.0952(5) 0.0210(5) 0.0423(13) Uani d . 1 . .
    H H3 -0.3476 0.0292 -0.0308 0.051 Uiso calc R 1 . .
    C C4 -0.4157(5) 0.1593(6) 0.0419(5) 0.0483(14) Uani d . 1 . .
    H H4 -0.4975 0.1475 0.0082 0.058 Uiso calc R 1 . .
    C C5 -0.0941(4) -0.1910(4) -0.0050(3) 0.0238(9) Uani d . 1 A .
    C C6 -0.4416(4) -0.4768(4) -0.2027(3) 0.0216(9) Uani d . 1 . .
    C C7 -0.1627(4) -0.3138(4) -0.0087(3) 0.0248(9) Uani d . 1 . .
    H H7 -0.1055 -0.3841 0.0182 0.030 Uiso calc PR 0.518(12) A 1
    C C14' -0.0756(10) -0.4218(9) 0.0453(10) 0.042(3) Uani d P 0.482(12) A 2
    H H14A -0.0215 -0.4318 0.0070 0.063 Uiso calc PR 0.482(12) A 2
    H H14B -0.1187 -0.5002 0.0406 0.063 Uiso calc PR 0.482(12) A 2
    H H14C -0.0317 -0.4015 0.1224 0.063 Uiso calc PR 0.482(12) A 2
    C C8 -0.2402(5) -0.3118(5) 0.0598(4) 0.0426(13) Uani d . 1 A .
    H H8A -0.2719 -0.2265 0.0603 0.051 Uiso calc R 1 . .
    H H8B -0.1948 -0.3371 0.1363 0.051 Uiso calc R 1 . .
    C C9 -0.3432(4) -0.4089(5) 0.0035(4) 0.0325(11) Uani d . 1 . .
    H H9A -0.3379 -0.4809 0.0527 0.039 Uiso calc R 1 A .
    H H9B -0.4199 -0.3678 -0.0140 0.039 Uiso calc R 1 . .
    C C10 -0.3275(4) -0.4530(4) -0.1027(4) 0.0241(9) Uani d . 1 A .
    H H10 -0.2816 -0.5328 -0.0860 0.029 Uiso calc PR 0.482(12) A 1
    C C14 -0.2562(8) -0.5802(9) -0.0776(8) 0.034(3) Uani d P 0.518(12) A 2
    H H14D -0.1835 -0.5686 -0.0144 0.051 Uiso calc PR 0.518(12) A 2
    H H14E -0.2383 -0.6046 -0.1416 0.051 Uiso calc PR 0.518(12) A 2
    H H14F -0.3027 -0.6461 -0.0614 0.051 Uiso calc PR 0.518(12) A 2
    C C11 -0.2500(4) -0.3472(5) -0.1293(4) 0.0289(10) Uani d . 1 A .
    C C12 -0.3273(5) -0.2323(5) -0.1839(4) 0.0477(15) Uani d . 1 . .
    H H12A -0.3682 -0.2029 -0.1371 0.072 Uiso calc R 1 A .
    H H12B -0.3844 -0.2569 -0.2555 0.072 Uiso calc R 1 . .
    H H12C -0.2781 -0.1647 -0.1935 0.072 Uiso calc R 1 . .
    C C13 -0.1875(5) -0.3910(6) -0.2067(5) 0.0504(15) Uani d . 1 . .
    H H13A -0.1376 -0.4632 -0.1741 0.076 Uiso calc R 1 A .
    H H13B -0.1397 -0.3223 -0.2169 0.076 Uiso calc R 1 . .
    H H13C -0.2458 -0.4151 -0.2778 0.076 Uiso calc R 1 . .
    N N1 -0.2211(4) 0.1414(4) 0.0891(3) 0.0356(9) Uani d . 1 . .
    N N2 -0.3575(4) 0.2492(4) 0.1247(4) 0.0424(11) Uani d . 1 . .
    H H2 -0.3898 0.3040 0.1545 0.051 Uiso calc R 1 . .
    O O1 -0.1397(3) -0.0873(3) 0.0066(3) 0.0305(7) Uani d . 1 . .
    O O2 0.0054(3) -0.2004(3) -0.0152(3) 0.0268(7) Uani d . 1 . .
    O O3 -0.5387(3) -0.4312(3) -0.2099(3) 0.0360(8) Uani d . 1 . .
    O O4 -0.4297(3) -0.5450(3) -0.2795(2) 0.0276(7) Uani d . 1 . .
    Zn Zn1 -0.06957(4) 0.06945(4) 0.08772(4) 0.02053(16) Uani d . 1 . .
loop_
    _atom_site_aniso_label
    _atom_site_aniso_U_11
    _atom_site_aniso_U_22
    _atom_site_aniso_U_33
    _atom_site_aniso_U_12
    _atom_site_aniso_U_13
    _atom_site_aniso_U_23
    C1 0.050(3) 0.050(3) 0.034(3) -0.018(3) 0.007(2) -0.005(2)
    C2 0.031(3) 0.028(2) 0.034(3) 0.006(2) 0.018(2) 0.006(2)
    C3 0.027(3) 0.044(3) 0.049(3) -0.002(2) 0.006(2) -0.014(3)
    C4 0.034(3) 0.049(3) 0.058(4) -0.003(3) 0.012(3) -0.015(3)
    C5 0.025(2) 0.025(2) 0.017(2) -0.0031(18) 0.0029(17) 0.0006(17)
    C6 0.022(2) 0.017(2) 0.026(2) -0.0033(17) 0.0086(18) 0.0000(17)
    C7 0.024(2) 0.024(2) 0.021(2) -0.0043(18) 0.0019(18) 0.0012(17)
    C14' 0.044(6) 0.016(5) 0.066(8) -0.002(5) 0.021(6) 0.008(5)
    C8 0.049(3) 0.048(3) 0.036(3) -0.016(3) 0.022(3) -0.010(2)
    C9 0.033(3) 0.035(3) 0.028(2) 0.000(2) 0.010(2) -0.001(2)
    C10 0.024(2) 0.021(2) 0.026(2) -0.0017(17) 0.0079(18) 0.0007(18)
    C14 0.029(5) 0.038(6) 0.034(5) 0.016(4) 0.010(4) 0.013(4)
    C11 0.028(2) 0.031(3) 0.025(2) -0.0091(19) 0.0054(19) 0.0008(19)
    C12 0.044(3) 0.038(3) 0.040(3) -0.016(3) -0.009(2) 0.016(2)
    C13 0.047(3) 0.065(4) 0.047(3) -0.023(3) 0.027(3) -0.020(3)
    N1 0.033(2) 0.035(2) 0.042(2) 0.0060(18) 0.0166(19) 0.0021(19)
    N2 0.039(2) 0.045(3) 0.049(3) 0.014(2) 0.022(2) 0.000(2)
    O1 0.0250(16) 0.0240(17) 0.0390(18) -0.0056(13) 0.0076(14) -0.0079(14)
    O2 0.0243(16) 0.0238(17) 0.0314(17) -0.0002(13) 0.0091(13) 0.0064(13)
    O3 0.0220(16) 0.042(2) 0.0415(19) 0.0034(15) 0.0094(14) -0.0164(16)
    O4 0.0251(16) 0.0278(17) 0.0286(16) 0.0008(13) 0.0083(13) -0.0088(13)
    Zn1 0.0181(2) 0.0174(3) 0.0269(3) 0.0014(2) 0.00920(19) -0.0012(2)
_geom_special_details
;
All esds (except the esd in the dihedral angle between two l.s. planes) are
estimated using the full covariance matrix. The cell esds are taken into
account individually in the estimation of esds in distances, angles and
torsion angles; correlations between esds in cell parameters are only used
when they are defined by crystal symmetry. An approximate (isotropic)
treatment of cell esds is used for estimating esds involving l.s. planes.
;
loop_
    _geom_bond_atom_site_label_1
    _geom_bond_atom_site_label_2
    _geom_bond_site_symmetry_2
    _geom_bond_distance
    _geom_bond_publ_flag
    C1 C2 . 1.513(7) ?
    C1 H1A . 0.9600 ?
    C1 H1B . 0.9600 ?
    C1 H1C . 0.9600 ?
    C2 N1 . 1.300(6) ?
    C2 N2 . 1.315(6) ?
    C3 C4 . 1.304(7) ?
    C3 N1 . 1.405(6) ?
    C3 H3 . 0.9300 ?
    C4 N2 . 1.399(7) ?
    C4 H4 . 0.9300 ?
    C5 O1 . 1.249(5) ?
    C5 O2 . 1.262(5) ?
    C5 C7 . 1.519(6) ?
    C6 O3 . 1.238(5) ?
    C6 O4 . 1.269(5) ?
    C6 C10 . 1.521(6) ?
    C7 C8 . 1.506(6) ?
    C7 C14' . 1.524(11) ?
    C7 C11 . 1.560(6) ?
    C7 H7 . 0.9800 ?
    C14' H14A . 0.9600 ?
    C14' H14B . 0.9600 ?
    C14' H14C . 0.9600 ?
    C8 C9 . 1.561(7) ?
    C8 H8A . 0.9700 ?
    C8 H8B . 0.9700 ?
    C9 C10 . 1.519(6) ?
    C9 H9A . 0.9700 ?
    C9 H9B . 0.9700 ?
    C10 C14 . 1.550(9) ?
    C10 C11 . 1.567(6) ?
    C10 H10 . 0.9800 ?
    C14 H14D . 0.9600 ?
    C14 H14E . 0.9600 ?
    C14 H14F . 0.9600 ?
    C11 C12 . 1.523(7) ?
    C11 C13 . 1.527(7) ?
    C12 H12A . 0.9600 ?
    C12 H12B . 0.9600 ?
    C12 H12C . 0.9600 ?
    C13 H13A . 0.9600 ?
    C13 H13B . 0.9600 ?
    C13 H13C . 0.9600 ?
    N1 Zn1 . 1.988(4) ?
    N2 H2 . 0.8600 ?
    O1 Zn1 . 1.957(3) ?
    O2 Zn1 3 1.968(3) ?
    O4 Zn1 4 1.926(3) ?
    Zn1 O4 4_656 1.926(3) ?
    Zn1 O2 3 1.968(3) ?
loop_
    _geom_angle_atom_site_label_1
    _geom_angle_atom_site_label_2
    _geom_angle_atom_site_label_3
    _geom_angle_site_symmetry_1
    _geom_angle_site_symmetry_3
    _geom_angle
    _geom_angle_publ_flag
    C2 C1 H1A . . 109.5 ?
    C2 C1 H1B . . 109.5 ?
    H1A C1 H1B . . 109.5 ?
    C2 C1 H1C . . 109.5 ?
    H1A C1 H1C . . 109.5 ?
    H1B C1 H1C . . 109.5 ?
    N1 C2 N2 . . 113.0(5) ?
    N1 C2 C1 . . 123.8(4) ?
    N2 C2 C1 . . 123.2(4) ?
    C4 C3 N1 . . 109.4(5) ?
    C4 C3 H3 . . 125.3 ?
    N1 C3 H3 . . 125.3 ?
    C3 C4 N2 . . 107.1(5) ?
    C3 C4 H4 . . 126.5 ?
    N2 C4 H4 . . 126.5 ?
    O1 C5 O2 . . 124.1(4) ?
    O1 C5 C7 . . 118.3(4) ?
    O2 C5 C7 . . 117.6(4) ?
    O3 C6 O4 . . 122.3(4) ?
    O3 C6 C10 . . 122.7(4) ?
    O4 C6 C10 . . 115.0(4) ?
    C8 C7 C5 . . 114.9(4) ?
    C8 C7 C14' . . 102.6(5) ?
    C5 C7 C14' . . 109.4(5) ?
    C8 C7 C11 . . 104.3(4) ?
    C5 C7 C11 . . 112.4(3) ?
    C14' C7 C11 . . 112.8(6) ?
    C8 C7 H7 . . 108.3 ?
    C5 C7 H7 . . 108.3 ?
    C14' C7 H7 . . 6.3 ?
    C11 C7 H7 . . 108.3 ?
    C7 C14' H14A . . 109.5 ?
    C7 C14' H14B . . 109.5 ?
    H14A C14' H14B . . 109.5 ?
    C7 C14' H14C . . 109.5 ?
    H14A C14' H14C . . 109.5 ?
    H14B C14' H14C . . 109.5 ?
    C7 C8 C9 . . 106.4(4) ?
    C7 C8 H8A . . 110.5 ?
    C9 C8 H8A . . 110.5 ?
    C7 C8 H8B . . 110.5 ?
    C9 C8 H8B . . 110.5 ?
    H8A C8 H8B . . 108.6 ?
    C10 C9 C8 . . 105.7(4) ?
    C10 C9 H9A . . 110.6 ?
    C8 C9 H9A . . 110.6 ?
    C10 C9 H9B . . 110.6 ?
    C8 C9 H9B . . 110.6 ?
    H9A C9 H9B . . 108.7 ?
    C9 C10 C6 . . 115.8(4) ?
    C9 C10 C14 . . 108.5(5) ?
    C6 C10 C14 . . 107.3(5) ?
    C9 C10 C11 . . 105.5(4) ?
    C6 C10 C11 . . 111.1(3) ?
    C14 C10 C11 . . 108.5(5) ?
    C9 C10 H10 . . 108.1 ?
    C6 C10 H10 . . 108.1 ?
    C14 C10 H10 . . 0.8 ?
    C11 C10 H10 . . 108.1 ?
    C10 C14 H14D . . 109.5 ?
    C10 C14 H14E . . 109.5 ?
    H14D C14 H14E . . 109.5 ?
    C10 C14 H14F . . 109.5 ?
    H14D C14 H14F . . 109.5 ?
    H14E C14 H14F . . 109.5 ?
    C12 C11 C13 . . 107.6(4) ?
    C12 C11 C7 . . 110.9(4) ?
    C13 C11 C7 . . 113.6(4) ?
    C12 C11 C10 . . 109.9(4) ?
    C13 C11 C10 . . 114.4(4) ?
    C7 C11 C10 . . 100.3(3) ?
    C11 C12 H12A . . 109.5 ?
    C11 C12 H12B . . 109.5 ?
    H12A C12 H12B . . 109.5 ?
    C11 C12 H12C . . 109.5 ?
    H12A C12 H12C . . 109.5 ?
    H12B C12 H12C . . 109.5 ?
    C11 C13 H13A . . 109.5 ?
    C11 C13 H13B . . 109.5 ?
    H13A C13 H13B . . 109.5 ?
    C11 C13 H13C . . 109.5 ?
    H13A C13 H13C . . 109.5 ?
    H13B C13 H13C . . 109.5 ?
    C2 N1 C3 . . 104.7(4) ?
    C2 N1 Zn1 . . 132.0(4) ?
    C3 N1 Zn1 . . 123.4(3) ?
    C2 N2 C4 . . 105.9(4) ?
    C2 N2 H2 . . 127.0 ?
    C4 N2 H2 . . 127.0 ?
    C5 O1 Zn1 . . 131.7(3) ?
    C5 O2 Zn1 . 3 123.6(3) ?
    C6 O4 Zn1 . 4 116.8(3) ?
    O4 Zn1 O1 4_656 . 115.33(13) ?
    O4 Zn1 O2 4_656 3 98.14(12) ?
    O1 Zn1 O2 . 3 119.76(13) ?
    O4 Zn1 N1 4_656 . 123.56(15) ?
    O1 Zn1 N1 . . 95.81(15) ?
    O2 Zn1 N1 3 . 105.57(15) ?
loop_
    _geom_hbond_atom_site_label_D
    _geom_hbond_atom_site_label_H
    _geom_hbond_atom_site_label_A
    _geom_hbond_site_symmetry_A
    _geom_hbond_distance_DH
    _geom_hbond_distance_HA
    _geom_hbond_distance_DA
    _geom_hbond_angle_DHA
    N2 H2 O3 3_455 0.86 1.86 2.722(5) 175.6
