# Supplementary material for: Poly[(μ3-camphorato-κ3 O:O′:O′′)(2-methyl-1H-imidazole-κN 3)zinc(II)]
Source: Acta Crystallogr Sect E Struct Rep Online. 2010 Mar 3;66(Pt 4):m352. doi: 10.1107/S1600536810007105 (PMC2983912; doi:10.1107/S1600536810007105)
Supplement: Supplementary file 2 [file e-66-0m352-Isup2.hkl]

#
# h,k,l, Fc-squared, Fo-squared, sigma(Fo-squared) and status flag
#
data_I
_shelx_title ' aa in P2(1)/n'
_shelx_refln_list_code          4
_shelx_F_calc_maximum      166.89
_exptl_crystal_F_000       720.00
_reflns_d_resolution_high  0.8064
 
loop_
 _symmetry_equiv_pos_as_xyz
 'x, y, z'
 '-x+1/2, y+1/2, -z+1/2'
 '-x, -y, -z'
 'x-1/2, -y-1/2, z-1/2'
 
_cell_length_a    12.0980
_cell_length_b    10.4380
_cell_length_c    12.8730
_cell_angle_alpha  90
_cell_angle_beta  111.700
_cell_angle_gamma  90
 
_shelx_F_squared_multiplier     1.000
 
loop_
 _refln_index_h
 _refln_index_k
 _refln_index_l
 _refln_F_squared_calc
 _refln_F_squared_meas
 _refln_F_squared_sigma
 _refln_observed_status
   2   0   0       39.90       50.63      8.93 o
   4   0   0     1219.27     1345.61     36.76 o
   6   0   0     3320.44     3037.63     98.73 o
   8   0   0     3229.19     3143.86     81.88 o
  10   0   0     2369.09     2199.60    135.06 o
  12   0   0     2163.96     2189.62    124.49 o
   1   1   0    27852.43    29532.50    443.45 o
   2   1   0      367.96      203.23     12.46 o
   3   1   0     2590.48     2665.92     37.71 o
   4   1   0      134.98      238.66     28.89 o
   5   1   0     2363.38     2343.41     40.01 o
   6   1   0      999.64      973.91     26.23 o
   7   1   0     5218.71     5027.50     75.06 o
   8   1   0      107.59       85.66     20.98 o
   9   1   0     1944.55     2003.62     47.24 o
  10   1   0      139.80      132.12     17.59 o
  11   1   0      105.08      122.42     33.34 o
  12   1   0      168.27      192.01     27.37 o
  13   1   0      705.61      713.51     56.92 o
   0   2   0      615.05      772.23    102.90 o
   1   2   0    13300.56    11621.35    167.82 o
   2   2   0     9158.00     9672.64    109.47 o
   3   2   0      265.93      391.53     31.33 o
   4   2   0      571.39      669.83     16.49 o
   5   2   0     3230.63     2858.20     46.22 o
   6   2   0     2429.99     2492.35     40.41 o
   7   2   0       79.10       85.16     21.67 o
   8   2   0     5660.82     5599.41     84.85 o
   9   2   0     1427.79     1318.54     38.10 o
  10   2   0      427.84      472.85     28.31 o
  11   2   0     1847.68     2143.39     81.18 o
  12   2   0        2.62       20.22     17.13 o
  13   2   0        8.54       -1.28     20.78 o
   1   3   0     4531.00     4701.90     67.58 o
   2   3   0     1070.88      887.93     19.99 o
   3   3   0     1144.52     1028.88     19.15 o
   4   3   0     4159.42     3603.67     43.42 o
   5   3   0      418.71      571.55     17.58 o
   6   3   0      314.22      455.10     19.77 o
   7   3   0      730.13      687.95     22.47 o
   8   3   0      752.56      793.10     31.60 o
   9   3   0     1778.45     1795.83     66.67 o
  10   3   0     1967.42     1942.95     52.61 o
  11   3   0        0.65       -9.27     15.79 o
  12   3   0      856.07      814.35     91.58 o
  13   3   0       74.55       49.49     41.99 o
   0   4   0      828.89      817.82     24.06 o
   1   4   0      453.55      549.34     29.66 o
   2   4   0      387.81      356.93     14.27 o
   3   4   0     9061.64     9555.26    115.34 o
   4   4   0       17.78       32.29      6.37 o
   5   4   0      100.71      157.28     13.76 o
   6   4   0      126.89      143.28     12.22 o
   7   4   0      325.03      306.90     25.53 o
   8   4   0       43.58       41.95     14.57 o
   9   4   0     2951.11     3146.69     99.28 o
  10   4   0        0.15      -10.74     20.44 o
  11   4   0     1381.86     1222.21     68.34 o
  12   4   0        1.03      -12.37     25.04 o
  13   4   0      174.01      170.30     40.57 o
   1   5   0     1349.46     1517.48     30.66 o
   2   5   0     1963.68     1877.60     36.05 o
   3   5   0      767.30      705.85     22.35 o
   4   5   0     1692.23     1626.38     35.32 o
   5   5   0      790.57      867.25     26.76 o
   6   5   0      549.36      491.73     50.69 o
   7   5   0      255.68      246.69     30.01 o
   8   5   0      377.64      345.99     36.43 o
   9   5   0      715.63      675.61     48.75 o
  10   5   0     1865.55     2073.59     83.80 o
  11   5   0      329.76      273.20     41.49 o
  12   5   0      188.89      163.04     37.06 o
   0   6   0     8148.67     8361.04    120.15 o
   1   6   0        1.80       24.10      7.64 o
   2   6   0     1231.97     1294.15     30.97 o
   3   6   0      398.33      385.71     26.05 o
   4   6   0      800.92      880.41     27.89 o
   5   6   0      317.39      239.48     22.44 o
   6   6   0      396.08      386.46     27.73 o
   7   6   0       20.75       55.95     17.68 o
   8   6   0     1517.14     1489.07    102.60 o
   9   6   0       52.94       93.97     28.16 o
  10   6   0      643.21      601.07     51.87 o
  11   6   0      283.29      383.75     47.01 o
  12   6   0       90.48      104.38     36.42 o
   1   7   0     7377.48     7447.11     89.94 o
   2   7   0       64.09       89.25     12.20 o
   3   7   0      874.88      795.86     35.25 o
   4   7   0      114.26       82.04     13.92 o
   5   7   0     1041.47      934.08     51.48 o
   6   7   0       11.68       52.26     17.89 o
   7   7   0     1499.98     1622.92     68.01 o
   8   7   0      183.11      170.62     26.10 o
   9   7   0      608.47      589.81     49.78 o
  10   7   0        4.13       36.79     28.18 o
  11   7   0       23.33       40.52     45.57 o
   0   8   0     7362.28     7825.68    157.86 o
   1   8   0       28.00       48.24     13.90 o
   2   8   0     2947.38     2942.35     68.11 o
   3   8   0      336.37      335.79     33.38 o
   4   8   0      142.75      229.41     23.44 o
   5   8   0      153.77      148.04     22.10 o
   6   8   0     1082.69     1117.31     76.20 o
   7   8   0       31.26       20.42     18.23 o
   8   8   0     1175.72     1211.74     53.72 o
   9   8   0      164.32      149.85     35.70 o
  10   8   0      146.90      137.52     36.69 o
   1   9   0     1451.81     1440.07     64.46 o
   2   9   0      106.69      151.51     19.50 o
   3   9   0       16.31       -2.51     20.10 o
   4   9   0     1265.12     1407.28     65.28 o
   5   9   0      224.76      261.65     36.41 o
   6   9   0       30.13      -11.43     30.97 o
   7   9   0      933.90      930.94     47.55 o
   8   9   0       42.18       49.91     32.39 o
   9   9   0      519.36      492.61     50.42 o
  10   9   0      267.93      189.12     64.93 o
   0  10   0      185.43      177.97     30.97 o
   1  10   0      154.30      147.20     20.51 o
   2  10   0        7.01       34.65     19.29 o
   3  10   0     1422.39     1449.74     55.34 o
   4  10   0       16.97       -1.40     25.16 o
   5  10   0      407.05      394.94     45.23 o
   6  10   0      660.78      687.12     55.52 o
   7  10   0       34.16       65.94     32.75 o
   8  10   0      304.40      229.48     42.96 o
   1  11   0        0.83       15.31     20.91 o
   2  11   0      517.04      488.10     37.94 o
   3  11   0       26.87        5.89     20.79 o
   4  11   0      503.69      523.01     41.28 o
   5  11   0       45.09       42.23     30.11 o
   6  11   0      212.27      212.49     41.88 o
   7  11   0       30.69        4.65     40.80 o
   0  12   0      449.94      403.26     69.99 o
   1  12   0      176.44      182.96     32.42 o
   2  12   0       11.00       39.66     26.05 o
   3  12   0      460.66      549.35     43.27 o
   4  12   0       77.63       41.73     26.41 o
   5  12   0      542.36      664.68     56.28 o
 -13   0   1     1827.17     2235.18    128.66 o
 -11   0   1      168.07      236.23     31.63 o
  -9   0   1       70.52       87.89     20.43 o
  -7   0   1     3442.48     3527.06     82.81 o
  -5   0   1     4898.39     4617.17     90.30 o
  -3   0   1       14.59        8.93      6.94 o
  -1   0   1     8891.96     9316.29    202.82 o
   1   0   1    14641.63    15891.40    341.61 o
   3   0   1    10207.63    10145.87    161.83 o
   5   0   1        4.67       13.37      9.23 o
   7   0   1     3921.53     3532.05     84.30 o
   9   0   1       17.82        7.90     38.12 o
  11   0   1       74.94      100.96     40.21 o
  13   0   1      253.30      374.96     67.90 o
 -14   1   1     1078.27     1074.46     57.80 o
 -13   1   1        1.93       25.41     21.68 o
 -12   1   1      327.89      344.21     32.09 o
 -11   1   1       48.69       48.31     15.27 o
 -10   1   1        5.33        6.30     11.68 o
  -9   1   1      194.14      267.51     19.74 o
  -8   1   1     1190.09     1144.26     32.76 o
  -7   1   1      497.79      386.38     18.75 o
  -6   1   1     5975.20     5595.99     77.62 o
  -5   1   1     1407.39     1242.59     46.17 o
  -4   1   1     2371.52     2586.08     69.60 o
  -3   1   1     1132.57     1375.83     38.16 o
  -2   1   1     4432.94     4452.06     53.61 o
  -1   1   1       51.61       62.30      5.16 o
   0   1   1     5518.57     5296.11    133.72 o
   1   1   1      688.57      863.25     21.54 o
   2   1   1     8075.80     7989.48    183.16 o
   3   1   1      622.20      597.73     19.70 o
   4   1   1       57.32       70.56      7.86 o
   5   1   1     2356.65     2539.37     42.73 o
   6   1   1      757.16      730.11     28.50 o
   7   1   1      654.96      504.02     21.45 o
   8   1   1     1421.09     1379.09     36.99 o
   9   1   1      145.38       79.35     14.74 o
  10   1   1       71.50       76.91     19.29 o
  11   1   1       49.06       57.03     20.66 o
  12   1   1       19.76       -8.35     22.67 o
  13   1   1      363.40      411.75     49.57 o
 -14   2   1      210.77      274.18     39.07 o
 -13   2   1      144.39      121.67     32.89 o
 -12   2   1       90.47       93.08     20.15 o
 -11   2   1       38.18       58.86     17.01 o
 -10   2   1      316.68      323.26     20.88 o
  -9   2   1      112.28       97.09     14.95 o
  -8   2   1     2356.45     2077.97     40.63 o
  -7   2   1     3091.92     3105.11     49.10 o
  -6   2   1      131.84      147.66     13.74 o
  -5   2   1     5613.19     5769.60     75.96 o
  -4   2   1     2925.68     2820.16     38.59 o
  -3   2   1      125.14      163.90      7.38 o
  -2   2   1      778.50     1109.17     24.16 o
  -1   2   1     4413.94     4587.47     71.92 o
   0   2   1      219.04      187.01     10.83 o
   1   2   1       75.67      127.97      8.73 o
   2   2   1      510.45      608.90     15.92 o
   3   2   1      478.98      524.64     18.79 o
   4   2   1     3016.43     3298.28     70.59 o
   5   2   1     1737.39     1728.46     33.49 o
   6   2   1     9759.47     9472.95    118.61 o
   7   2   1      747.93      825.20     26.92 o
   8   2   1       12.65       49.85     12.31 o
   9   2   1     1096.89     1015.40     55.92 o
  10   2   1      258.12      235.88     32.99 o
  11   2   1       44.31       92.53     29.74 o
  12   2   1      868.49      907.05     50.31 o
  13   2   1       74.82      130.84     28.70 o
 -13   3   1      101.52      101.61     27.15 o
 -12   3   1       10.60        4.73     18.57 o
 -11   3   1      467.43      446.24     29.10 o
 -10   3   1      489.80      427.21     26.94 o
  -9   3   1     3982.66     3827.75     62.24 o
  -8   3   1      238.44      299.84     20.99 o
  -7   3   1     1238.10     1305.84     30.26 o
  -6   3   1       10.56       62.52      8.79 o
  -5   3   1     3095.55     3304.13     46.38 o
  -4   3   1      159.00      112.51      8.60 o
  -3   3   1      361.07      371.75     11.12 o
  -2   3   1      500.48      479.81     11.08 o
  -1   3   1     3780.97     3346.08     39.41 o
   0   3   1      493.21     1039.79     19.32 o
   1   3   1      776.24      881.03     17.63 o
   2   3   1      954.49     1080.45     22.29 o
   3   3   1     4781.08     4459.54     61.77 o
   4   3   1        0.75       31.98     11.54 o
   5   3   1    10141.05     9966.41    121.72 o
   6   3   1      662.17      647.38     22.22 o
   7   3   1     1450.03     1521.85     45.64 o
   8   3   1       77.60      111.40     18.44 o
   9   3   1      536.74      612.28     35.02 o
  10   3   1      269.27      334.69     44.28 o
  11   3   1     1275.20     1286.15     69.84 o
  12   3   1        4.02       -2.18     49.29 o
  13   3   1      552.63      431.59    102.75 o
 -13   4   1       40.88       49.58     30.10 o
 -12   4   1        7.55       46.82     26.93 o
 -11   4   1       28.29       42.86     20.86 o
 -10   4   1     1840.11     1780.84     59.92 o
  -9   4   1      118.91      145.08     22.61 o
  -8   4   1     4698.59     4625.60     68.00 o
  -7   4   1      656.71      720.57     23.10 o
  -6   4   1      164.53      167.18     11.88 o
  -5   4   1      251.86      292.00     12.63 o
  -4   4   1     9147.65     9837.58    105.37 o
  -3   4   1     3711.32     3525.99     78.06 o
  -2   4   1     2628.86     2188.09     37.21 o
  -1   4   1      268.98      329.41     10.26 o
   0   4   1      938.50     1104.19     22.41 o
   1   4   1      187.95      247.18     11.47 o
   2   4   1       33.91      123.80     11.32 o
   3   4   1      180.23      242.65     11.19 o
   4   4   1    19269.62    18471.20    211.38 o
   5   4   1       48.27       76.88      8.72 o
   6   4   1     4844.59     4963.05     78.42 o
   7   4   1       43.30       85.14     15.54 o
   8   4   1      403.31      391.07     27.30 o
   9   4   1      308.44      318.25     61.35 o
  10   4   1      654.12      731.20     52.54 o
  11   4   1      196.71      292.13     72.37 o
  12   4   1      827.71      773.01     62.54 o
 -13   5   1       76.01       35.41     33.37 o
 -12   5   1      178.73      101.81     54.06 o
 -11   5   1      417.41      384.68     44.43 o
 -10   5   1      170.23      117.52     49.44 o
  -9   5   1      254.39      301.72     57.18 o
  -8   5   1      701.39      690.99     45.69 o
  -7   5   1     1870.31     1722.60     48.26 o
  -6   5   1     1663.05     1805.98     41.85 o
  -5   5   1       93.88      175.76     14.72 o
  -4   5   1     3009.71     2932.95     65.21 o
  -3   5   1     4199.97     4109.64     71.08 o
  -2   5   1     2093.34     2191.82     39.59 o
  -1   5   1     1366.11     1293.43     22.34 o
   0   5   1     1040.75     1079.50     32.57 o
   1   5   1       53.66       86.69      9.24 o
   2   5   1      716.22      634.70     36.50 o
   3   5   1      132.60      151.46     12.68 o
   4   5   1       24.81      228.70     11.05 o
   5   5   1     6138.71     6087.09    107.51 o
   6   5   1        2.56       10.61     12.50 o
   7   5   1      682.73      663.06     43.49 o
   8   5   1      765.91      843.10     51.07 o
   9   5   1       16.31       52.88     32.76 o
  10   5   1      994.77      913.56     94.11 o
  11   5   1      897.84      901.05     63.35 o
  12   5   1       73.65       45.80     32.33 o
 -12   6   1        1.12      -17.32     26.80 o
 -11   6   1      304.22      287.26     42.44 o
 -10   6   1      226.17      253.76     40.06 o
  -9   6   1      325.77      343.31     38.94 o
  -8   6   1       36.87       70.77     24.27 o
  -7   6   1     2324.06     2153.79     61.37 o
  -6   6   1      275.95      273.28     19.28 o
  -5   6   1     7592.84     7176.69    101.50 o
  -4   6   1      794.27      680.57     25.31 o
  -3   6   1      106.25      131.59     12.95 o
  -2   6   1      864.97      884.48     26.04 o
  -1   6   1      840.10      905.86     25.14 o
   0   6   1      605.94      530.68     14.14 o
   1   6   1     3337.32     3386.90     49.02 o
   2   6   1      321.99      324.06     16.42 o
   3   6   1     4592.08     4531.77     88.83 o
   4   6   1      617.25      638.08     30.94 o
   5   6   1       25.57       40.77     15.30 o
   6   6   1      873.46      806.90     47.97 o
   7   6   1     1974.22     1847.96     58.94 o
   8   6   1      206.15      193.60     31.46 o
   9   6   1      407.15      472.64     44.92 o
  10   6   1      189.54      160.69     57.18 o
  11   6   1      284.41      214.85     39.94 o
 -12   7   1      624.93      560.65     57.91 o
 -11   7   1       75.73       19.04     29.13 o
 -10   7   1       92.56       64.24     28.62 o
  -9   7   1       52.83      101.50     34.10 o
  -8   7   1      658.04      637.66     94.71 o
  -7   7   1       53.97      124.82     22.07 o
  -6   7   1     2645.51     2469.99     73.38 o
  -5   7   1      129.74      167.21     16.72 o
  -4   7   1     2423.51     2521.41     57.30 o
  -3   7   1       84.10       90.68     15.56 o
  -2   7   1      261.45      303.41     22.31 o
  -1   7   1       42.98       72.05     19.86 o
   0   7   1     4005.81     4145.64     68.23 o
   1   7   1      728.73      710.61     22.27 o
   2   7   1     5278.53     5257.97     78.55 o
   3   7   1      315.10      326.10     23.57 o
   4   7   1      798.53      768.49     34.99 o
   5   7   1       95.08       84.64     19.39 o
   6   7   1      147.56      195.55     24.26 o
   7   7   1       20.44       72.47     20.41 o
   8   7   1      460.48      418.39     34.90 o
   9   7   1        0.12       -9.35     23.27 o
  10   7   1      619.22      555.45     52.64 o
  11   7   1       18.87       13.89     30.01 o
 -11   8   1      333.69      253.39     59.12 o
 -10   8   1      648.34      567.81     53.48 o
  -9   8   1       70.85       97.65     31.34 o
  -8   8   1      132.10       96.04     23.50 o
  -7   8   1     1291.54     1228.20     50.39 o
  -6   8   1       92.74       96.37     21.01 o
  -5   8   1     2406.06     2561.49     81.67 o
  -4   8   1     1156.10     1187.88     50.81 o
  -3   8   1      436.41      432.73     57.70 o
  -2   8   1       23.74       25.40     15.37 o
  -1   8   1     2640.14     2672.77     55.56 o
   0   8   1      274.70      286.30     20.56 o
   1   8   1     5311.93     5207.66     91.66 o
   2   8   1       66.38       84.63     18.59 o
   3   8   1     1415.72     1304.41     65.62 o
   4   8   1      651.25      720.43     36.34 o
   5   8   1       19.88       25.20     20.45 o
   6   8   1      517.52      416.17     32.64 o
   7   8   1      198.65      159.08     26.70 o
   8   8   1       36.92       53.76     22.35 o
   9   8   1      877.24      944.34     63.99 o
  10   8   1       20.50       37.48     31.58 o
 -10   9   1       14.29       16.47     31.12 o
  -9   9   1      981.82      973.24     98.58 o
  -8   9   1      440.60      460.38     38.19 o
  -7   9   1       13.67       40.87     21.19 o
  -6   9   1     1229.10     1317.60     65.49 o
  -5   9   1      477.78      363.63     40.54 o
  -4   9   1     1261.67     1169.66     60.23 o
  -3   9   1      389.44      485.00     32.00 o
  -2   9   1      529.63      479.18     31.87 o
  -1   9   1      204.90      254.63     23.17 o
   0   9   1      295.56      360.90     24.14 o
   1   9   1      607.06      620.89     29.55 o
   2   9   1     1021.17     1134.08     69.91 o
   3   9   1      565.10      491.58     46.72 o
   4   9   1      183.54      194.91     32.22 o
   5   9   1     1662.36     1629.51    204.31 o
   6   9   1      482.36      490.35     35.97 o
   7   9   1      242.56      159.60     26.21 o
   8   9   1      761.54      690.31     50.39 o
   9   9   1        0.48       31.84     29.56 o
  -9  10   1       12.81      -29.42     31.34 o
  -8  10   1      712.82      732.16     60.95 o
  -7  10   1      335.90      276.38     45.12 o
  -6  10   1        1.19       45.30     28.16 o
  -5  10   1      102.60      146.83     43.93 o
  -4  10   1     1057.08     1011.57     60.54 o
  -3  10   1        7.71       41.45     47.06 o
  -2  10   1     1554.74     1625.39     50.90 o
  -1  10   1       18.22       22.29     16.03 o
   0  10   1      257.69      297.21     25.16 o
   1  10   1       17.31       35.44     19.66 o
   2  10   1       32.90       39.78     19.91 o
   3  10   1       52.42       62.15     21.14 o
   4  10   1     1644.96     1521.76     62.79 o
   5  10   1        0.31        8.64     45.42 o
   6  10   1     1307.45     1316.55     71.33 o
   7  10   1      304.29      333.03     45.76 o
   8  10   1      116.93       75.99     34.69 o
  -7  11   1      397.27      510.27     54.63 o
  -6  11   1        3.98      -12.81     28.43 o
  -5  11   1      159.54      217.01     41.36 o
  -4  11   1      233.01      230.75     41.15 o
  -3  11   1     1764.63     1852.43     65.25 o
  -2  11   1       50.00       52.86     21.94 o
  -1  11   1     1085.15      957.60     40.79 o
   0  11   1        1.33      -11.89     19.93 o
   1  11   1       10.82       -8.85     19.59 o
   2  11   1      138.43      140.09     27.35 o
   3  11   1      614.58      679.57     43.79 o
   4  11   1        2.33       -4.99     22.13 o
   5  11   1     1350.94     1341.32     59.94 o
   6  11   1       12.85       37.64     31.68 o
  -5  12   1      279.47      289.35     38.37 o
  -4  12   1      380.38      387.59     39.53 o
  -3  12   1      257.54      209.67     42.54 o
  -2  12   1      990.83     1037.43    141.62 o
  -1  12   1        4.75       17.62     31.59 o
   0  12   1      541.21      519.14     42.20 o
   1  12   1      299.77      239.05     33.60 o
   2  12   1      228.11      256.08     38.90 o
   3  12   1      178.81      145.05     30.71 o
   4  12   1      837.86      855.28     52.62 o
 -14   0   2      395.73      295.44     63.44 o
 -12   0   2     4489.69     4587.94    122.49 o
 -10   0   2     1847.53     2008.73     78.33 o
  -8   0   2     1793.28     1651.61     55.62 o
  -6   0   2     4002.97     3312.60     75.42 o
  -4   0   2     6197.24     6844.48    119.10 o
  -2   0   2     4879.47     5629.85     93.53 o
   0   0   2    15696.50    14124.10    308.25 o
   2   0   2     5051.90     5674.78    144.45 o
   4   0   2      654.04      564.08     40.50 o
   6   0   2     1910.63     1918.57     98.43 o
   8   0   2      472.87      457.41     32.51 o
  10   0   2     1161.32     1206.20     86.67 o
  12   0   2        8.96       10.13     36.63 o
 -14   1   2        6.34        8.48     19.78 o
 -13   1   2      629.70      641.81     36.70 o
 -12   1   2      150.61      130.03     20.40 o
 -11   1   2     2205.72     2366.76     56.60 o
 -10   1   2      259.89      265.79     29.49 o
  -9   1   2     1386.18     1320.97     37.81 o
  -8   1   2      413.56      417.47     20.95 o
  -7   1   2       23.37       49.53     10.00 o
  -6   1   2      272.94      326.88     15.95 o
  -5   1   2     3428.56     3275.23     71.03 o
  -4   1   2      463.18      701.74     18.56 o
  -3   1   2     9658.92     9413.78     96.21 o
  -2   1   2     4463.15     4695.24     51.08 o
  -1   1   2     6782.63     6757.90     89.33 o
   0   1   2    24850.75    25670.01    310.21 o
   1   1   2     8529.08     8181.98    264.32 o
   2   1   2     1765.97     1768.32     76.09 o
   3   1   2       22.40      193.88     21.74 o
   4   1   2     1387.54     1443.74     32.96 o
   5   1   2     2032.76     1897.79     42.13 o
   6   1   2     2382.59     2487.61     92.69 o
   7   1   2       31.46       87.82     28.98 o
   8   1   2      147.65      146.29     18.84 o
   9   1   2      721.41      763.72     48.00 o
  10   1   2      191.20      195.96     31.58 o
  11   1   2     1094.06      986.46     59.93 o
  12   1   2      189.05      163.64     35.29 o
  13   1   2        4.55      -25.27     25.27 o
 -14   2   2      117.96      144.96     25.98 o
 -13   2   2      412.37      402.02     32.48 o
 -12   2   2      558.52      640.59     43.58 o
 -11   2   2     1013.78      993.67     38.87 o
 -10   2   2      423.82      460.43     23.26 o
  -9   2   2     1421.58     1524.04     36.79 o
  -8   2   2        0.14        2.00      8.49 o
  -7   2   2     1497.20     1378.73     30.72 o
  -6   2   2        9.29       73.36      9.17 o
  -5   2   2      281.53      360.57     13.94 o
  -4   2   2    10728.04    10006.54    105.01 o
  -3   2   2     8155.48     7975.22     76.72 o
  -2   2   2    12743.56    12511.97    112.09 o
  -1   2   2    20531.99    21028.84    198.03 o
   0   2   2       70.03      269.60     23.60 o
   1   2   2      296.87      361.83     15.65 o
   2   2   2      121.58       72.93     10.65 o
   3   2   2      557.61      666.53     20.08 o
   4   2   2       92.01      150.92     15.81 o
   5   2   2     2473.66     2228.75     59.50 o
   6   2   2       99.71      150.02     14.35 o
   7   2   2     5354.44     5447.86    124.13 o
   8   2   2      182.69      164.59     25.70 o
   9   2   2      111.53       93.11     23.62 o
  10   2   2     1325.69     1470.57     67.52 o
  11   2   2      444.73      432.50     44.10 o
  12   2   2      216.67      163.31     29.90 o
 -14   3   2      460.32      516.82     44.74 o
 -13   3   2       42.15       66.78     24.51 o
 -12   3   2        6.03       47.78     21.64 o
 -11   3   2      145.90      135.37     20.09 o
 -10   3   2     1480.30     1547.26     46.49 o
  -9   3   2       11.44       19.26     11.02 o
  -8   3   2     6302.54     6051.36     81.22 o
  -7   3   2      270.31      244.32     14.66 o
  -6   3   2      387.68      341.76     15.12 o
  -5   3   2        2.20        9.02      7.47 o
  -4   3   2     1578.89     1701.27     30.96 o
  -3   3   2     2385.11     2851.12     47.62 o
  -2   3   2    16729.28    17595.97    155.70 o
  -1   3   2     1553.76     1835.86     24.10 o
   0   3   2     6385.93     6412.15     69.29 o
   1   3   2     2340.08     2410.05     36.91 o
   2   3   2      101.67      183.14     14.75 o
   3   3   2      390.90      428.15     16.66 o
   4   3   2     1763.31     2034.30     51.28 o
   5   3   2      148.96      122.54      9.84 o
   6   3   2     6973.23     6742.38    113.38 o
   7   3   2       80.81       94.84     24.61 o
   8   3   2     2560.40     2454.32     84.96 o
   9   3   2      318.02      341.08     29.11 o
  10   3   2      201.11      237.46     40.60 o
  11   3   2       56.50       30.03     25.48 o
  12   3   2      402.34      414.94     50.71 o
 -13   4   2      234.34      260.55     35.05 o
 -12   4   2      267.64      309.37     33.85 o
 -11   4   2      107.49      134.56     25.12 o
 -10   4   2      341.28      448.55     33.85 o
  -9   4   2     6575.77     6054.91     84.84 o
  -8   4   2        5.75       33.32     10.77 o
  -7   4   2     2531.42     2508.39     52.58 o
  -6   4   2      152.81      146.60     11.75 o
  -5   4   2       12.19       14.10      6.37 o
  -4   4   2     1361.15     1406.60     28.91 o
  -3   4   2     7800.96     8369.57     83.24 o
  -2   4   2      122.37      119.66     12.79 o
  -1   4   2     8870.96     8619.49     91.28 o
   0   4   2     3284.88     3276.17     42.23 o
   1   4   2     9568.16     9858.79     93.42 o
   2   4   2      238.01      247.43     14.14 o
   3   4   2     1596.51     1587.28     32.65 o
   4   4   2      128.85      165.13     14.83 o
   5   4   2     7830.79     7808.01    107.34 o
   6   4   2      129.24      214.57     24.63 o
   7   4   2     3157.38     3234.33     72.40 o
   8   4   2      200.98      197.41     39.61 o
   9   4   2      201.85      265.07     35.64 o
  10   4   2       73.44       43.42     26.00 o
  11   4   2      322.27      504.01     51.07 o
  12   4   2       22.51       43.80     31.51 o
 -13   5   2      239.63      209.41     62.54 o
 -12   5   2       13.66       18.03     26.61 o
 -11   5   2      103.16       74.04     22.70 o
 -10   5   2     1695.66     1637.66     58.57 o
  -9   5   2        5.70        7.20     15.87 o
  -8   5   2     2714.26     2658.77     70.46 o
  -7   5   2      568.97      590.88     28.59 o
  -6   5   2       33.96       47.12     10.72 o
  -5   5   2     1320.14     1222.77     38.44 o
  -4   5   2      456.76      453.28     23.08 o
  -3   5   2     3179.40     3729.19     49.12 o
  -2   5   2     7739.96     7605.88     84.64 o
  -1   5   2      704.99      658.67     17.32 o
   0   5   2     6765.85     6814.65     84.92 o
   1   5   2     1486.28     1323.81     21.80 o
   2   5   2       95.93      157.96      8.62 o
   3   5   2        7.63       76.31     14.94 o
   4   5   2     4409.29     4281.47     66.57 o
   5   5   2        9.87       32.93     16.39 o
   6   5   2     1168.96     1243.70     45.49 o
   7   5   2      257.88      333.51     34.63 o
   8   5   2     1275.97     1225.19     61.33 o
   9   5   2     1003.00      939.82    126.43 o
  10   5   2       11.15       29.58     23.73 o
  11   5   2      733.71      803.40     61.76 o
  12   5   2      379.23      353.53     61.35 o
 -12   6   2      522.97      482.02     52.42 o
 -11   6   2       22.01       27.43     26.48 o
 -10   6   2      308.53      271.52     38.40 o
  -9   6   2      618.52      610.12     58.82 o
  -8   6   2       16.13       65.45     23.46 o
  -7   6   2      253.71      266.59     22.32 o
  -6   6   2      859.33      964.66     33.75 o
  -5   6   2       41.18       23.04     12.54 o
  -4   6   2     6969.65     6760.13     95.58 o
  -3   6   2     1107.21     1071.01     29.72 o
  -2   6   2      710.71      743.66     18.32 o
  -1   6   2     4447.93     4416.85     65.68 o
   0   6   2      562.45      614.57     17.37 o
   1   6   2      693.87      784.85     24.07 o
   2   6   2     1564.33     1614.93     44.15 o
   3   6   2       59.83      141.87     17.35 o
   4   6   2      732.50      667.73     32.40 o
   5   6   2      488.79      468.92     29.71 o
   6   6   2       81.29      188.69     23.61 o
   7   6   2     1315.87     1279.65     67.93 o
   8   6   2      756.14      743.59     51.48 o
   9   6   2      246.60      281.64     38.62 o
  10   6   2     1991.88     2057.60     89.61 o
  11   6   2      176.68      210.10     62.84 o
 -12   7   2       10.34       33.36     32.61 o
 -11   7   2     1192.61     1310.27     74.58 o
 -10   7   2        3.13        1.33     23.49 o
  -9   7   2      282.33      282.76     38.00 o
  -8   7   2      130.58      120.72     28.31 o
  -7   7   2       72.25       97.76     20.28 o
  -6   7   2       57.24       77.31     15.95 o
  -5   7   2     2315.96     2326.25     51.04 o
  -4   7   2        7.55      114.48     15.35 o
  -3   7   2     2527.58     2435.45     49.28 o
  -2   7   2      233.62      226.66     21.49 o
  -1   7   2      533.54      511.94     30.19 o
   0   7   2       82.04      171.28     15.64 o
   1   7   2     2597.02     2856.32     46.85 o
   2   7   2      361.51      360.18     20.71 o
   3   7   2     2396.14     2479.21     61.12 o
   4   7   2       59.98       31.58     15.81 o
   5   7   2       97.59       65.73     24.48 o
   6   7   2       63.47       79.39     19.86 o
   7   7   2        3.64       16.76     18.02 o
   8   7   2       91.53       98.02     29.69 o
   9   7   2      820.26      720.37    100.22 o
  10   7   2        1.85        5.09     27.25 o
 -11   8   2       14.83       34.61     31.13 o
 -10   8   2      861.67      827.99     60.29 o
  -9   8   2       13.72        6.17     23.67 o
  -8   8   2       15.43       29.55     20.27 o
  -7   8   2        5.86      -11.27     16.58 o
  -6   8   2      554.84      512.13     57.73 o
  -5   8   2       75.72       96.73     16.43 o
  -4   8   2     1620.72     1665.67     89.69 o
  -3   8   2      587.78      606.39     32.70 o
  -2   8   2      968.53     1005.70     40.91 o
  -1   8   2       57.46       79.80     18.34 o
   0   8   2     1956.15     1896.69     45.93 o
   1   8   2      122.87      158.64     21.59 o
   2   8   2     2263.43     2458.23     64.75 o
   3   8   2       86.57       72.97     15.49 o
   4   8   2      923.94      852.19     65.26 o
   5   8   2      349.12      346.71     67.12 o
   6   8   2        0.25       15.04     17.56 o
   7   8   2      401.73      419.02     43.39 o
   8   8   2      328.23      338.27     35.28 o
   9   8   2        5.84        8.71     27.16 o
  10   8   2      510.53      449.85    113.32 o
 -10   9   2       48.02       24.99     31.94 o
  -9   9   2      161.62      164.52     36.63 o
  -8   9   2      544.70      539.37     40.05 o
  -7   9   2      195.40      226.49     36.61 o
  -6   9   2       41.38       71.95     27.16 o
  -5   9   2      539.67      557.63     45.80 o
  -4   9   2      138.20      195.89     30.17 o
  -3   9   2      650.39      721.31     37.73 o
  -2   9   2     1012.35     1046.19     64.00 o
  -1   9   2      272.41      225.59     21.24 o
   0   9   2       67.48      138.46     22.70 o
   1   9   2      229.60      138.74     28.63 o
   2   9   2     1287.49     1173.07     47.27 o
   3   9   2      791.35      872.62     43.02 o
   4   9   2      975.35     1021.76     45.95 o
   5   9   2       29.23       21.11     43.18 o
   6   9   2      676.70      610.80     40.38 o
   7   9   2       24.82       19.25     20.69 o
   8   9   2      439.58      442.89     40.81 o
   9   9   2      370.38      254.97     44.84 o
  -9  10   2      608.06      759.07     63.47 o
  -8  10   2        3.23       29.95     31.75 o
  -7  10   2      309.68      248.44     40.71 o
  -6  10   2      389.03      461.54    102.75 o
  -5  10   2        4.01      -11.94     23.85 o
  -4  10   2        3.02        7.69     37.97 o
  -3  10   2      905.81      950.26     45.18 o
  -2  10   2      143.43      126.72     21.02 o
  -1  10   2     1966.94     2025.07     63.69 o
   0  10   2      331.06      347.21     31.72 o
   1  10   2      403.26      371.47     32.67 o
   2  10   2       61.98       45.44     21.06 o
   3  10   2      121.69      111.22     24.56 o
   4  10   2        1.76       26.49     20.37 o
   5  10   2     1214.08     1124.47     52.85 o
   6  10   2        0.07       41.93     28.54 o
   7  10   2     1072.38      966.25     66.93 o
  -7  11   2       25.93       58.19     47.35 o
  -6  11   2      294.54      331.52     46.18 o
  -5  11   2       39.39       17.65     28.47 o
  -4  11   2      274.63      266.61     41.25 o
  -3  11   2       66.17       49.90     21.99 o
  -2  11   2      901.22      940.07     48.50 o
  -1  11   2      287.76      287.52     46.16 o
   0  11   2     1558.15     1547.99     60.11 o
   1  11   2        5.73       24.55     21.79 o
   2  11   2        3.11        1.12     20.45 o
   3  11   2      146.66      213.66     50.85 o
   4  11   2      525.37      599.58     43.38 o
   5  11   2      115.60      149.87     30.23 o
   6  11   2      997.49      975.80     73.89 o
  -5  12   2       68.17       66.52     36.12 o
  -4  12   2      840.52      828.75     49.39 o
  -3  12   2      622.18      719.98     59.66 o
  -2  12   2       18.45       27.48     30.81 o
  -1  12   2      766.69      834.92     49.98 o
   0  12   2      224.29      316.24     43.29 o
   1  12   2      297.53      292.38     36.69 o
   2  12   2      104.59       67.16     27.11 o
   3  12   2      323.92      258.83     36.93 o
   4  12   2       26.15       18.17     25.99 o
 -13   0   3      734.64      613.35     57.93 o
 -11   0   3     2393.71     2440.17     86.67 o
  -9   0   3     4591.11     4744.84    111.75 o
  -7   0   3     2009.07     1946.87     58.39 o
  -5   0   3     8044.66     7383.97    132.80 o
  -3   0   3     9644.27     9094.82    120.36 o
  -1   0   3     1468.88      883.27     26.07 o
   1   0   3    21047.50    19097.84    287.59 o
   3   0   3    10884.37    10260.40    252.85 o
   5   0   3     7075.12     7272.61    204.61 o
   7   0   3      506.45      439.89     49.14 o
   9   0   3     1677.81     1332.77     88.75 o
  11   0   3     1591.42     1721.73    113.17 o
 -14   1   3        3.32        6.19     18.73 o
 -13   1   3      183.36      251.18     23.38 o
 -12   1   3     1544.06     1593.58     44.00 o
 -11   1   3       42.55       26.74     12.82 o
 -10   1   3     1834.75     1783.33     41.88 o
  -9   1   3      575.88      593.70     26.67 o
  -8   1   3     1689.99     1683.08     36.11 o
  -7   1   3      562.79      609.77     29.50 o
  -6   1   3      118.65      170.71     11.51 o
  -5   1   3      198.81      317.13     13.10 o
  -4   1   3    10528.33     9929.02    104.46 o
  -3   1   3      902.06      985.84     22.07 o
  -2   1   3     3437.66     3785.27     44.55 o
  -1   1   3      346.40      460.60     20.15 o
   0   1   3     3012.29     2702.11     43.93 o
   1   1   3     2170.65     2449.50     37.63 o
   2   1   3     5004.37     4929.68     77.53 o
   3   1   3     2943.09     3156.80     72.93 o
   4   1   3     7145.05     7056.21    136.55 o
   5   1   3       67.86       98.94     17.51 o
   6   1   3     1608.13     1671.29    113.02 o
   7   1   3     1803.92     1670.89    140.57 o
   8   1   3      318.71      343.88     34.83 o
   9   1   3       22.33       43.62     21.54 o
  10   1   3     1230.61     1166.86     62.84 o
  11   1   3       21.46       39.56     24.85 o
  12   1   3     1233.16     1265.97     73.03 o
 -14   2   3      486.34      590.32     38.24 o
 -13   2   3       96.49      155.04     24.15 o
 -12   2   3      189.96      186.18     20.79 o
 -11   2   3      339.12      305.10     26.01 o
 -10   2   3      113.66      164.98     17.63 o
  -9   2   3     1695.34     1629.87     37.96 o
  -8   2   3     2913.81     2791.80     48.62 o
  -7   2   3      432.21      358.31     16.76 o
  -6   2   3     2589.59     2530.90     41.27 o
  -5   2   3     3197.21     3367.91     50.37 o
  -4   2   3      479.66      499.92     15.95 o
  -3   2   3     4823.91     6027.89     67.87 o
  -2   2   3     1149.54     1159.24     36.15 o
  -1   2   3     1325.44     1356.17     21.95 o
   0   2   3    23107.64    22961.53    246.36 o
   1   2   3      905.32      939.88     18.93 o
   2   2   3     7038.96     7332.63     92.03 o
   3   2   3    10226.71    10529.31    149.70 o
   4   2   3       14.34       22.38     11.44 o
   5   2   3     1055.37      995.58    107.96 o
   6   2   3     2438.86     2483.50    104.54 o
   7   2   3       77.31       85.75     21.44 o
   8   2   3      930.56      898.86     50.17 o
   9   2   3      750.18      887.90     52.71 o
  10   2   3      133.56      172.80     31.98 o
  11   2   3     1489.25     1396.48     72.24 o
  12   2   3       52.21       76.26     26.22 o
 -14   3   3        0.31       -6.30     22.31 o
 -13   3   3     1015.83     1070.37     54.12 o
 -12   3   3        4.90        9.20     16.97 o
 -11   3   3      478.47      511.77     26.08 o
 -10   3   3       17.74        8.94     11.28 o
  -9   3   3     1466.05     1470.04     36.72 o
  -8   3   3       38.83       37.10     12.43 o
  -7   3   3     5204.53     5109.92     69.69 o
  -6   3   3        4.24       72.10      9.61 o
  -5   3   3     1575.57     1622.23     30.66 o
  -4   3   3     3606.11     3923.98     46.63 o
  -3   3   3       36.28       78.60      7.41 o
  -2   3   3     2534.91     2016.39     42.62 o
  -1   3   3     8173.40     7744.35     74.64 o
   0   3   3      648.07      684.33     16.29 o
   1   3   3     3465.50     3467.13     45.24 o
   2   3   3       17.13       37.93      8.25 o
   3   3   3     2806.70     2952.99     49.68 o
   4   3   3     1499.75     1240.09     31.78 o
   5   3   3     1925.47     1853.70     52.36 o
   6   3   3      477.72      589.61     38.63 o
   7   3   3     1486.07     1526.73     48.98 o
   8   3   3      478.61      475.62     31.55 o
   9   3   3      278.39      228.83     39.76 o
  10   3   3      805.65      903.96     70.77 o
  11   3   3       40.00       37.89     27.41 o
  12   3   3      178.46      171.05     41.07 o
 -14   4   3      340.25      348.65     50.31 o
 -13   4   3        1.62        1.79     34.82 o
 -12   4   3      325.41      332.01     53.12 o
 -11   4   3       92.59      104.43     22.64 o
 -10   4   3      892.77      751.85     40.02 o
  -9   4   3      882.92      918.72     30.07 o
  -8   4   3     8069.73     8116.94    102.22 o
  -7   4   3       66.93       82.39     12.73 o
  -6   4   3     3303.83     3281.96     50.41 o
  -5   4   3      301.98      315.72     13.38 o
  -4   4   3      844.37      875.49     19.57 o
  -3   4   3      260.69      234.50     13.09 o
  -2   4   3     1915.21     2164.33     48.62 o
  -1   4   3     1252.63     1158.44     20.18 o
   0   4   3     3609.77     3160.50     42.89 o
   1   4   3      469.14      409.93     14.46 o
   2   4   3     5507.93     5293.76     73.38 o
   3   4   3      353.54      419.42     22.80 o
   4   4   3      561.50      517.03     21.29 o
   5   4   3       84.49      171.81     19.65 o
   6   4   3     2530.25     2366.53     58.82 o
   7   4   3        1.27        3.55     13.25 o
   8   4   3      311.36      352.04     58.97 o
   9   4   3        8.27       18.48     23.58 o
  10   4   3      107.52      143.74     32.78 o
  11   4   3       39.96       51.42     31.87 o
 -13   5   3      260.27      281.71     54.46 o
 -12   5   3      172.85      171.07     29.91 o
 -11   5   3       23.03       63.72     21.20 o
 -10   5   3       22.45       15.40     17.63 o
  -9   5   3     1770.76     1731.54     47.43 o
  -8   5   3      456.68      488.75     32.71 o
  -7   5   3     1348.13     1283.47     37.24 o
  -6   5   3        1.63       40.53     11.32 o
  -5   5   3     2148.10     2050.99     44.57 o
  -4   5   3     2284.43     2336.35     35.02 o
  -3   5   3     1498.24     1428.33     25.23 o
  -2   5   3     3280.62     3064.98     43.52 o
  -1   5   3     1898.57     1931.59     32.16 o
   0   5   3        9.08       21.99      6.44 o
   1   5   3     4369.46     4146.48     53.57 o
   2   5   3      379.41      411.83     15.72 o
   3   5   3      546.63      639.67     27.24 o
   4   5   3      493.82      379.21     19.66 o
   5   5   3      280.83      309.07     24.42 o
   6   5   3      535.28      590.55     34.01 o
   7   5   3     2305.62     2134.42     77.52 o
   8   5   3      287.74      250.70     35.01 o
   9   5   3       90.37       59.68     28.39 o
  10   5   3      725.24      786.69     75.35 o
  11   5   3        0.07        4.80     29.78 o
 -13   6   3       40.75       50.57     34.85 o
 -12   6   3        9.84       25.20     40.06 o
 -11   6   3      946.07      903.82     49.92 o
 -10   6   3      272.48      285.57     31.18 o
  -9   6   3      845.68      855.58     42.78 o
  -8   6   3        4.85       24.95     14.22 o
  -7   6   3       16.38       26.56     11.90 o
  -6   6   3      565.45      657.67     26.05 o
  -5   6   3      890.44      936.04     31.64 o
  -4   6   3       30.57      109.40     15.69 o
  -3   6   3     3985.45     3903.40     63.44 o
  -2   6   3     1779.53     1758.69     31.81 o
  -1   6   3      892.30      954.01     22.82 o
   0   6   3      798.84     1004.45     24.87 o
   1   6   3     1019.73     1021.64     24.58 o
   2   6   3      373.13      407.33     20.97 o
   3   6   3     2639.20     2686.21     83.42 o
   4   6   3       60.01       27.90     14.54 o
   5   6   3      201.14      234.57     24.48 o
   6   6   3      791.33      874.90     41.39 o
   7   6   3      105.20      163.88     24.38 o
   8   6   3      123.28       65.21     26.07 o
   9   6   3      272.99      344.64     43.17 o
  10   6   3       57.04       86.80     32.66 o
  11   6   3     1137.02     1228.04     76.86 o
 -12   7   3      310.77      256.80     75.80 o
 -11   7   3       22.50      -10.60     25.69 o
 -10   7   3     2234.37     2599.13    137.00 o
  -9   7   3       81.98       80.23     41.10 o
  -8   7   3      707.04      603.19     46.31 o
  -7   7   3       17.91       80.37     16.19 o
  -6   7   3       44.38       33.93     13.87 o
  -5   7   3       32.64       66.78     14.20 o
  -4   7   3     4139.47     4107.87     78.07 o
  -3   7   3      133.41      134.92     15.17 o
  -2   7   3      776.74      817.12     27.72 o
  -1   7   3       60.64       39.15     14.30 o
   0   7   3       16.62       24.68      8.88 o
   1   7   3       11.27       28.62     11.00 o
   2   7   3     3049.26     2946.61     57.92 o
   3   7   3        3.57        7.39     11.32 o
   4   7   3     2820.55     3112.39     74.08 o
   5   7   3      141.93      126.55     32.14 o
   6   7   3      845.80      681.14     38.76 o
   7   7   3       75.34       48.67     21.23 o
   8   7   3       59.75       46.22     45.42 o
   9   7   3       82.36      107.79     32.21 o
  10   7   3      470.24      484.74     53.56 o
 -11   8   3     1054.85     1045.78     69.77 o
 -10   8   3        7.12       22.77     32.46 o
  -9   8   3     1511.65     1666.63     77.56 o
  -8   8   3      567.77      561.03     41.57 o
  -7   8   3      139.19       96.97     22.36 o
  -6   8   3      168.98      181.15     21.28 o
  -5   8   3     1344.64     1404.16     41.59 o
  -4   8   3      110.29      127.04     26.01 o
  -3   8   3     2466.89     2366.75     62.06 o
  -2   8   3      200.74      244.10     24.48 o
  -1   8   3       16.82       15.50     14.77 o
   0   8   3      983.01      951.65     40.69 o
   1   8   3      344.47      342.95     27.43 o
   2   8   3     1179.78     1073.04     43.79 o
   3   8   3     2267.97     2075.21     51.37 o
   4   8   3       53.63       46.81     15.18 o
   5   8   3     2466.66     2432.06    120.18 o
   6   8   3      136.20      126.44     24.88 o
   7   8   3        1.69      -13.27     19.70 o
   8   8   3       11.15       37.38     28.89 o
   9   8   3      340.06      283.48     44.12 o
 -10   9   3      367.21      269.45     44.56 o
  -9   9   3      289.58      271.06     41.08 o
  -8   9   3      316.98      298.29     32.37 o
  -7   9   3      601.06      562.02     66.71 o
  -6   9   3      249.27      228.33     34.95 o
  -5   9   3      443.22      418.92     31.96 o
  -4   9   3      841.47      808.31     40.03 o
  -3   9   3        3.29        2.90     15.67 o
  -2   9   3     1116.90     1193.30     47.01 o
  -1   9   3      243.13      240.84     25.95 o
   0   9   3        2.97        5.36     16.71 o
   1   9   3     2677.00     2794.24     73.44 o
   2   9   3      280.04      262.61     27.88 o
   3   9   3      862.59      883.69     52.01 o
   4   9   3     1011.38     1001.21     47.58 o
   5   9   3      258.74      232.64     32.63 o
   6   9   3       80.23       52.19     22.90 o
   7   9   3      319.03      253.04     32.76 o
   8   9   3       23.28       22.00     24.10 o
  -9  10   3        4.43      -25.91     43.78 o
  -8  10   3      976.23      954.92     65.39 o
  -7  10   3       53.87      140.66     35.07 o
  -6  10   3      858.22      909.24     59.53 o
  -5  10   3       41.33       40.38     28.16 o
  -4  10   3      497.38      505.48     45.05 o
  -3  10   3      934.83     1028.25     46.63 o
  -2  10   3      344.92      288.76     33.73 o
  -1  10   3      330.62      358.82     43.82 o
   0  10   3     2002.83     2076.87     66.09 o
   1  10   3       16.87        4.04     18.98 o
   2  10   3     1159.41     1151.62    145.64 o
   3  10   3      103.96      105.50     44.87 o
   4  10   3       29.28       22.67     20.83 o
   5  10   3      265.85      285.50     33.49 o
   6  10   3      569.87      604.75     44.30 o
   7  10   3        0.03       17.31     23.09 o
  -7  11   3     1420.51     1523.68    187.03 o
  -6  11   3        0.68       29.67     31.00 o
  -5  11   3      386.19      369.29     46.04 o
  -4  11   3        0.24        9.44     27.26 o
  -3  11   3        1.58        7.97     20.35 o
  -2  11   3        0.06       -2.57     19.81 o
  -1  11   3      732.92      792.46     46.65 o
   0  11   3      103.29       93.47     25.29 o
   1  11   3      923.26      926.85     49.53 o
   2  11   3       17.12       19.57     21.90 o
   3  11   3      212.33      176.79     36.99 o
   4  11   3       31.94       33.95     29.08 o
   5  11   3      116.28       79.14     37.08 o
  -5  12   3       55.39      -11.62     45.27 o
  -4  12   3       34.20        6.55     44.08 o
  -3  12   3      428.52      507.50     80.71 o
  -2  12   3      235.27      223.73     40.96 o
  -1  12   3       93.94       46.32     68.20 o
   0  12   3      532.90      552.13     55.04 o
   1  12   3       41.09        2.04     32.54 o
   2  12   3      373.00      406.96     50.06 o
   3  12   3      143.63      155.28     40.30 o
 -14   0   4       11.66       -5.72     19.68 o
 -12   0   4      587.81      618.34     64.93 o
 -10   0   4     1886.12     1862.31     67.76 o
  -8   0   4     2092.21     1895.56     61.75 o
  -6   0   4      349.64      311.16     23.59 o
  -4   0   4    15888.14    15267.38    197.05 o
  -2   0   4      611.09      589.43     24.85 o
   0   0   4     2195.99     2412.45     68.05 o
   2   0   4     8709.62     8573.64    144.43 o
   4   0   4     1201.41     1290.78     68.50 o
   6   0   4     9321.85     9214.44    261.79 o
   8   0   4        3.54       26.21     27.70 o
  10   0   4       94.69       93.22     38.12 o
  12   0   4      443.95      298.12     64.93 o
 -14   1   4      194.70      222.11     24.36 o
 -13   1   4       12.49       16.16     19.96 o
 -12   1   4      241.89      178.54     19.69 o
 -11   1   4      534.72      543.93     36.35 o
 -10   1   4      905.92      923.51     31.07 o
  -9   1   4     2370.96     2403.01     46.84 o
  -8   1   4        3.01       22.67      9.44 o
  -7   1   4     1136.92     1024.27     31.46 o
  -6   1   4     1831.62     1474.07     33.55 o
  -5   1   4     3856.05     4066.02     54.05 o
  -4   1   4     1590.12     1613.59     28.33 o
  -3   1   4     3264.88     2959.67     39.79 o
  -2   1   4      181.95      142.52      9.19 o
  -1   1   4     4549.54     4666.15     53.71 o
   0   1   4       43.63      276.85     13.50 o
   1   1   4     1194.58     1547.43     29.75 o
   2   1   4     6275.56     6718.61     98.91 o
   3   1   4     5666.25     5516.68     84.94 o
   4   1   4      114.19       69.25     15.57 o
   5   1   4     2583.41     2518.84     73.68 o
   6   1   4        0.96       16.26     19.51 o
   7   1   4     1414.49     1409.71     60.21 o
   8   1   4      735.04      600.74     43.65 o
   9   1   4        4.70        1.79     19.37 o
  10   1   4       89.99       77.71     27.06 o
  11   1   4     1071.32     1151.77    184.35 o
  12   1   4        0.03      -24.50     25.13 o
 -14   2   4      108.22      151.17     25.87 o
 -13   2   4     1238.82     1196.72     40.87 o
 -12   2   4        0.94       20.27     14.51 o
 -11   2   4      602.29      659.03     43.57 o
 -10   2   4      242.39      292.27     20.11 o
  -9   2   4       15.12       40.55     11.39 o
  -8   2   4      828.16      746.17     25.26 o
  -7   2   4      914.09     1008.55     26.72 o
  -6   2   4      362.08      383.61     16.31 o
  -5   2   4     3713.93     3769.70     52.05 o
  -4   2   4     1769.67     1954.59     32.59 o
  -3   2   4     2523.05     2459.03     36.19 o
  -2   2   4    13158.83    13087.12    132.07 o
  -1   2   4        4.08       30.46      5.61 o
   0   2   4      145.70      186.49     11.16 o
   1   2   4     5278.49     5381.08     63.50 o
   2   2   4      679.22      823.53     23.62 o
   3   2   4      876.68      948.72     42.92 o
   4   2   4     1237.47     1241.33     47.24 o
   5   2   4      949.49      845.33     66.12 o
   6   2   4      557.92      609.78     97.54 o
   7   2   4     1852.58     1770.40    143.55 o
   8   2   4      126.09      171.10     28.43 o
   9   2   4      241.99      256.90     35.24 o
  10   2   4     1125.85     1295.16     68.01 o
  11   2   4       64.66       86.36     43.93 o
 -14   3   4      763.75      900.20    111.30 o
 -13   3   4        3.67       15.99     18.19 o
 -12   3   4     2136.50     2255.39     52.79 o
 -11   3   4        7.22       10.98     12.33 o
 -10   3   4      159.56      139.61     15.91 o
  -9   3   4       11.00       38.96     12.18 o
  -8   3   4     1809.21     1773.88     38.44 o
  -7   3   4        2.18       -0.85      8.18 o
  -6   3   4     3785.45     3799.61     71.32 o
  -5   3   4      293.45      317.90     14.64 o
  -4   3   4     3417.83     3579.16     49.64 o
  -3   3   4      795.98     1177.12     33.88 o
  -2   3   4     8308.73     8229.99     89.70 o
  -1   3   4       51.17       39.68      6.35 o
   0   3   4     2406.15     2294.96     34.02 o
   1   3   4       61.10       62.05      7.37 o
   2   3   4     5878.65     5718.27     70.46 o
   3   3   4      333.60      433.17     18.97 o
   4   3   4      576.96      646.09     24.57 o
   5   3   4      444.75      463.22     25.81 o
   6   3   4      296.34      339.26     25.17 o
   7   3   4        7.05       52.91     18.28 o
   8   3   4      617.06      642.81     36.81 o
   9   3   4      115.56      120.36     23.11 o
  10   3   4      576.60      515.09     89.20 o
  11   3   4      193.45      271.70     43.69 o
 -14   4   4        0.13        8.30     23.18 o
 -13   4   4     1204.01     1205.24     56.94 o
 -12   4   4       85.91       65.50     19.73 o
 -11   4   4     1591.15     1478.33     46.64 o
 -10   4   4       50.16       58.43     16.01 o
  -9   4   4       54.31       56.07     12.99 o
  -8   4   4      149.79      159.87     21.82 o
  -7   4   4     5279.83     5068.85     71.14 o
  -6   4   4       69.86       83.25     10.97 o
  -5   4   4     5514.92     5071.84     66.81 o
  -4   4   4      742.91      742.67     18.57 o
  -3   4   4     4591.82     4866.63     55.50 o
  -2   4   4     1441.63     1568.60     25.29 o
  -1   4   4      206.77      136.97      8.97 o
   0   4   4      335.12      306.03     12.83 o
   1   4   4     2012.43     2016.47     40.72 o
   2   4   4        2.76      185.85     11.88 o
   3   4   4     3991.92     3734.45     55.03 o
   4   4   4      754.58      701.47     45.52 o
   5   4   4      117.35      106.92     14.53 o
   6   4   4     1451.05     1337.73     45.16 o
   7   4   4      290.35      405.17     28.84 o
   8   4   4        2.12       41.48     23.33 o
   9   4   4     1147.89     1116.48     63.07 o
  10   4   4       32.18        6.83     25.47 o
  11   4   4       45.30       99.89     35.06 o
 -13   5   4        7.47       22.05     23.85 o
 -12   5   4      708.34      652.98     68.48 o
 -11   5   4       30.23       79.62     24.23 o
 -10   5   4      691.88      699.15     33.45 o
  -9   5   4       10.98       53.04     29.32 o
  -8   5   4      362.28      352.88     23.61 o
  -7   5   4     1533.76     1560.88     41.37 o
  -6   5   4     1890.82     1842.36     41.40 o
  -5   5   4     1624.97     1401.28     28.05 o
  -4   5   4     3623.00     3521.89     46.82 o
  -3   5   4     3954.21     4291.98     52.23 o
  -2   5   4      103.06      224.18     11.02 o
  -1   5   4     2304.58     2191.62     47.81 o
   0   5   4       48.67       51.82     16.98 o
   1   5   4       14.40       19.94      7.41 o
   2   5   4     2106.55     2085.50     45.37 o
   3   5   4       61.50       59.42     10.00 o
   4   5   4      484.23      439.55     30.09 o
   5   5   4     1764.22     1746.76     62.20 o
   6   5   4        8.67        0.63     14.45 o
   7   5   4      475.64      545.09     43.26 o
   8   5   4      366.72      327.79     51.37 o
   9   5   4       27.88        5.67     25.61 o
  10   5   4      387.69      470.72     50.41 o
 -13   6   4      233.95      182.50     33.60 o
 -12   6   4       48.90       58.14     24.50 o
 -11   6   4      680.78      832.49    108.96 o
 -10   6   4     1145.55     1148.15     51.40 o
  -9   6   4      115.04      120.95     18.82 o
  -8   6   4      862.07      847.38     34.59 o
  -7   6   4       16.50       51.80     14.31 o
  -6   6   4       31.60       21.54     10.84 o
  -5   6   4      594.62      613.13     28.16 o
  -4   6   4     3669.60     3799.67     57.41 o
  -3   6   4     1391.34     1443.17     30.19 o
  -2   6   4     6162.84     5823.74     73.41 o
  -1   6   4        2.89       56.51      8.95 o
   0   6   4      862.42      875.44     23.52 o
   1   6   4     1166.06     1236.56     34.08 o
   2   6   4      296.50      297.20     30.39 o
   3   6   4      784.33      951.58     35.29 o
   4   6   4     3755.51     3576.45     68.44 o
   5   6   4        0.40        2.02     14.35 o
   6   6   4     1619.73     1605.04     55.80 o
   7   6   4        3.53       17.21     17.85 o
   8   6   4      131.68       90.62     29.77 o
   9   6   4      373.62      465.55     80.71 o
  10   6   4      463.18      391.93     49.67 o
 -12   7   4       61.42       49.48     71.78 o
 -11   7   4      627.16      504.26     51.28 o
 -10   7   4      453.10      524.30     39.23 o
  -9   7   4     1861.23     1936.16     64.56 o
  -8   7   4        6.04       -0.74     14.83 o
  -7   7   4      231.49      216.49     26.15 o
  -6   7   4      129.50      169.31     18.46 o
  -5   7   4      167.82      190.67     18.26 o
  -4   7   4      104.63      109.11     15.27 o
  -3   7   4     3543.71     3411.74     61.29 o
  -2   7   4      616.22      699.13     42.99 o
  -1   7   4     1239.18     1299.76     43.17 o
   0   7   4        4.91       96.23     13.96 o
   1   7   4      111.76       87.51     14.30 o
   2   7   4       96.97      174.66     28.03 o
   3   7   4     1986.11     2052.69     49.84 o
   4   7   4        1.69       34.03     13.79 o
   5   7   4     1951.79     1867.48     51.06 o
   6   7   4       42.68        9.56     17.62 o
   7   7   4     1472.96     1478.47     59.23 o
   8   7   4       17.96       37.74     27.59 o
   9   7   4       25.34       25.71     29.54 o
 -11   8   4       25.35        0.31     28.95 o
 -10   8   4      779.80      627.68     54.66 o
  -9   8   4      249.14      231.75     56.59 o
  -8   8   4     1405.52     1596.93     71.96 o
  -7   8   4      151.25      172.18     20.76 o
  -6   8   4        3.64       55.71     20.51 o
  -5   8   4      575.68      605.20     29.19 o
  -4   8   4     2094.15     1932.33     57.43 o
  -3   8   4       67.56       31.86     17.55 o
  -2   8   4     2629.79     2678.05     67.88 o
  -1   8   4     1090.11     1038.77     42.41 o
   0   8   4       37.41       29.16     22.82 o
   1   8   4      375.86      436.93     30.36 o
   2   8   4      484.87      526.13     28.41 o
   3   8   4      800.92      813.46     50.55 o
   4   8   4     1746.65     1723.24     49.60 o
   5   8   4       32.87       80.02     18.18 o
   6   8   4     1532.84     1472.90     53.22 o
   7   8   4      366.46      300.84     34.61 o
   8   8   4      286.64      239.11     33.75 o
 -10   9   4       61.05       50.72     32.48 o
  -9   9   4      732.66      778.09     57.67 o
  -8   9   4      734.51      757.21     87.08 o
  -7   9   4       23.53       92.33     28.91 o
  -6   9   4      320.79      252.42     31.62 o
  -5   9   4      405.96      356.04     30.68 o
  -4   9   4      788.49      840.99     51.89 o
  -3   9   4      897.01      987.74     43.23 o
  -2   9   4        2.54       -4.21     16.84 o
  -1   9   4     1490.30     1410.08     51.38 o
   0   9   4      647.86      591.59     46.71 o
   1   9   4        9.88        2.04     17.08 o
   2   9   4     2393.90     2435.02    150.72 o
   3   9   4      843.38      918.64     45.41 o
   4   9   4      167.53      131.41     25.47 o
   5   9   4      856.08      929.14     61.55 o
   6   9   4      148.71      165.68     28.06 o
   7   9   4       94.06       38.89     24.18 o
   8   9   4      417.07      413.98     77.73 o
  -9  10   4       40.31       25.61     46.76 o
  -8  10   4        8.45       12.51     43.78 o
  -7  10   4     1371.65     1202.62    101.86 o
  -6  10   4      189.16      219.80     54.20 o
  -5  10   4     1548.63     1798.99     77.24 o
  -4  10   4       41.11       60.22     26.29 o
  -3  10   4      251.63      240.89     35.81 o
  -2  10   4       51.21       60.65     26.75 o
  -1  10   4      452.25      571.65     87.41 o
   0  10   4     1529.46     1559.04    121.36 o
   1  10   4     1238.22     1068.97     62.71 o
   2  10   4      257.38      339.01     42.49 o
   3  10   4     1353.75     1338.29     70.52 o
   4  10   4      225.65      191.34     38.14 o
   5  10   4       35.90       28.12     29.03 o
   6  10   4        1.39       26.65     28.07 o
  -7  11   4       36.23       91.43     49.44 o
  -6  11   4     1635.16     1432.54    112.28 o
  -5  11   4        7.52       -8.34     41.99 o
  -4  11   4     1213.37     1331.15     71.36 o
  -3  11   4       15.79       40.96     28.35 o
  -2  11   4        2.45       10.90     26.91 o
  -1  11   4       37.97       62.77     29.35 o
   0  11   4      834.60      807.27     59.89 o
   1  11   4        6.92       -7.13     25.61 o
   2  11   4      972.33      860.94    123.00 o
   3  11   4        8.75        4.79     30.97 o
   4  11   4      176.12      164.70     57.48 o
   5  11   4        2.10       -2.25     28.60 o
  -5  12   4      731.19      903.01     97.69 o
  -4  12   4      468.94      445.85     77.43 o
  -3  12   4       53.02       56.30     31.26 o
  -2  12   4      267.88      295.42     46.70 o
  -1  12   4       21.68       -6.02     28.11 o
   0  12   4       55.61       25.03     30.91 o
   1  12   4     1307.41     1382.54     78.77 o
   2  12   4       14.76       32.22     33.45 o
 -13   0   5      281.67      344.46     33.70 o
 -11   0   5     1058.27     1125.45     45.73 o
  -9   0   5     3392.40     3622.89     76.98 o
  -7   0   5     9051.85     8974.44    136.04 o
  -5   0   5        6.23       11.89      8.27 o
  -3   0   5     7123.27     8097.99    112.26 o
  -1   0   5     7243.50     5851.94    107.16 o
   1   0   5       48.83       91.77     12.56 o
   3   0   5      208.80      246.22     18.71 o
   5   0   5     1544.13     1374.17     79.52 o
   7   0   5     4406.98     4512.96    171.25 o
   9   0   5      582.77      462.52     61.95 o
  11   0   5       18.47        5.06     37.82 o
 -14   1   5      389.02      416.77     29.49 o
 -13   1   5      383.96      334.30     25.59 o
 -12   1   5       25.72       29.97     14.88 o
 -11   1   5      658.74      726.55     29.57 o
 -10   1   5      640.39      668.98     30.03 o
  -9   1   5      229.42      215.05     18.49 o
  -8   1   5     4134.68     4079.15     62.33 o
  -7   1   5       72.52       76.10     13.63 o
  -6   1   5     1690.21     1726.87     33.74 o
  -5   1   5      100.14      154.69     13.99 o
  -4   1   5      181.76      238.39      9.99 o
  -3   1   5     4125.80     3978.93     51.19 o
  -2   1   5     4231.78     4201.98     52.16 o
  -1   1   5     1037.09      887.89     19.32 o
   0   1   5     4282.83     4249.86     52.37 o
   1   1   5     6850.40     6573.23     74.66 o
   2   1   5     2201.61     2393.89     36.93 o
   3   1   5      656.27      699.79     27.07 o
   4   1   5      161.88      180.57     18.81 o
   5   1   5       14.22       71.80     19.32 o
   6   1   5     2127.79     1888.41     68.67 o
   7   1   5       42.10       62.99     21.59 o
   8   1   5     1696.90     1491.49     67.99 o
   9   1   5      462.40      402.23     42.52 o
  10   1   5       64.08       56.88     28.01 o
  11   1   5      187.43      226.42     92.33 o
 -14   2   5       88.96       47.41     18.93 o
 -13   2   5      206.56      162.52     26.24 o
 -12   2   5     3779.79     3892.58     73.95 o
 -11   2   5      141.22       97.44     16.26 o
 -10   2   5      811.40      829.20     30.24 o
  -9   2   5      674.58      634.69     25.12 o
  -8   2   5      238.38      262.86     17.25 o
  -7   2   5      454.00      450.34     19.23 o
  -6   2   5     3109.62     2956.78     47.03 o
  -5   2   5      671.06      747.81     21.36 o
  -4   2   5     2069.12     2063.33     34.84 o
  -3   2   5     3322.27     3380.12     57.86 o
  -2   2   5     4495.20     4342.32     54.64 o
  -1   2   5     6910.66     7140.03     81.93 o
   0   2   5     2804.21     2584.96     37.23 o
   1   2   5     3849.82     3605.97     71.43 o
   2   2   5     6053.40     5805.42     81.90 o
   3   2   5      163.06      297.82     17.11 o
   4   2   5     2816.08     3033.91     64.73 o
   5   2   5      513.95      516.60     43.33 o
   6   2   5      475.50      565.92     39.12 o
   7   2   5      422.64      448.17     80.86 o
   8   2   5      794.18      832.59     52.38 o
   9   2   5      102.90      111.59     29.39 o
  10   2   5      467.88      451.61     47.45 o
  11   2   5       16.38       12.75     28.42 o
 -14   3   5       88.14       92.57     22.98 o
 -13   3   5     1571.46     1448.85     50.09 o
 -12   3   5       14.25       21.49     14.69 o
 -11   3   5     1953.65     1905.04     46.64 o
 -10   3   5       35.34       39.88     12.86 o
  -9   3   5      727.01      719.73     27.27 o
  -8   3   5       19.82       49.57     15.77 o
  -7   3   5     1244.35     1176.75     30.29 o
  -6   3   5      919.65      838.86     24.38 o
  -5   3   5     5786.81     5570.03     83.10 o
  -4   3   5      438.03      446.57     21.67 o
  -3   3   5     2716.30     3201.64     54.27 o
  -2   3   5     4340.24     4758.25     59.79 o
  -1   3   5     1138.70     1136.90     26.45 o
   0   3   5      619.50      521.01     16.19 o
   1   3   5     1683.51     1667.07     30.63 o
   2   3   5      571.03      541.77     18.61 o
   3   3   5     5375.86     5204.05     70.06 o
   4   3   5       66.87      158.93     13.69 o
   5   3   5     1003.81      987.82     38.00 o
   6   3   5      315.99      275.80     29.49 o
   7   3   5     1303.68     1180.77     46.43 o
   8   3   5        2.34        5.73     15.90 o
   9   3   5      635.82      679.81     41.89 o
  10   3   5       18.78       18.14     25.30 o
  11   3   5      641.04      633.96     58.83 o
 -14   4   5      281.82      337.96     57.97 o
 -13   4   5      150.00      128.71     23.90 o
 -12   4   5     2752.36     2752.18     67.61 o
 -11   4   5      186.14      203.64     23.23 o
 -10   4   5     1121.82     1058.76     33.75 o
  -9   4   5       21.28       35.73     17.66 o
  -8   4   5      677.25      619.34     26.08 o
  -7   4   5      299.20      306.04     23.60 o
  -6   4   5     1066.55     1192.38     33.84 o
  -5   4   5      276.03      261.85     18.50 o
  -4   4   5     7596.81     7366.43     86.09 o
  -3   4   5       70.42      168.85      9.75 o
  -2   4   5     2982.62     2767.26     40.60 o
  -1   4   5     2195.89     2290.86     32.07 o
   0   4   5     1017.16     1122.19     20.80 o
   1   4   5       56.50      111.57     10.16 o
   2   4   5     4696.94     4570.57     63.16 o
   3   4   5       11.92       61.52     12.76 o
   4   4   5      680.01      570.58     22.53 o
   5   4   5      132.40      168.82     17.93 o
   6   4   5       24.63       33.99     14.39 o
   7   4   5        4.06        3.10     18.19 o
   8   4   5      501.49      554.78     58.97 o
   9   4   5       14.53       48.89     27.05 o
  10   4   5     1363.98     1492.35     77.59 o
 -13   5   5      862.31      939.16     64.27 o
 -12   5   5       22.97       32.98     17.91 o
 -11   5   5     2442.41     2490.85     62.93 o
 -10   5   5       15.79       39.90     16.20 o
  -9   5   5       99.83      114.72     17.87 o
  -8   5   5     1016.14     1129.76     58.67 o
  -7   5   5      115.00      147.79     14.87 o
  -6   5   5      499.46      478.06     20.59 o
  -5   5   5     3979.45     3895.09     52.29 o
  -4   5   5      869.93      884.53     34.59 o
  -3   5   5     3811.48     3693.31     89.17 o
  -2   5   5     3751.53     3939.25     49.32 o
  -1   5   5        0.10        8.57      6.28 o
   0   5   5     2458.35     2401.18     40.18 o
   1   5   5     3041.27     3112.51     69.97 o
   2   5   5      274.15      297.79     29.51 o
   3   5   5     3342.03     3406.47     55.22 o
   4   5   5        6.04       30.71     12.57 o
   5   5   5      229.70      200.60     19.96 o
   6   5   5      645.48      546.76     34.90 o
   7   5   5      321.56      327.93     37.31 o
   8   5   5      238.54      252.37     37.73 o
   9   5   5      539.53      480.83     48.04 o
  10   5   5      108.85       82.29     54.35 o
 -13   6   5       93.71      134.49     31.64 o
 -12   6   5      403.34      333.50     37.13 o
 -11   6   5       39.34       40.38     17.82 o
 -10   6   5      855.61      977.34     40.17 o
  -9   6   5     2675.34     2927.56     65.62 o
  -8   6   5      139.58      134.54     19.29 o
  -7   6   5      286.67      297.89     23.26 o
  -6   6   5      422.94      430.20     21.29 o
  -5   6   5      253.50      316.44     17.97 o
  -4   6   5     2537.41     2698.31     46.34 o
  -3   6   5     2781.60     2745.45     41.02 o
  -2   6   5        2.62        7.95      8.19 o
  -1   6   5     2080.50     2112.42     38.35 o
   0   6   5      152.37      136.98     16.44 o
   1   6   5     2982.18     2831.12     62.16 o
   2   6   5     1291.56     1323.79     37.86 o
   3   6   5      188.31      186.62     18.70 o
   4   6   5     1984.47     2002.11     77.72 o
   5   6   5      307.20      336.44     24.77 o
   6   6   5        0.10       47.95     16.29 o
   7   6   5     1420.94     1414.86     67.81 o
   8   6   5      637.12      597.76     50.88 o
   9   6   5      103.94       77.99     32.24 o
 -12   7   5       12.74       16.13     23.96 o
 -11   7   5       50.81       57.98     25.64 o
 -10   7   5      819.01      820.45     54.18 o
  -9   7   5      132.40      163.01     22.36 o
  -8   7   5     1895.86     1876.42     61.26 o
  -7   7   5       27.53       30.51     14.62 o
  -6   7   5     1170.19     1164.24     34.99 o
  -5   7   5      470.26      577.41     24.98 o
  -4   7   5      358.93      330.52     21.29 o
  -3   7   5      368.85      375.55     25.71 o
  -2   7   5     2234.49     2033.17     71.02 o
  -1   7   5      448.94      441.81     34.50 o
   0   7   5     1102.71     1119.43     41.50 o
   1   7   5        3.55        1.12     12.77 o
   2   7   5      489.13      550.55     32.40 o
   3   7   5      248.47      236.08     25.42 o
   4   7   5      728.63      739.66     63.42 o
   5   7   5      223.00      223.74     27.33 o
   6   7   5     1449.51     1385.90     55.99 o
   7   7   5        3.05       -5.45     18.15 o
   8   7   5      551.67      513.71     51.08 o
   9   7   5      152.67      153.38     55.10 o
 -11   8   5      338.98      223.06     94.41 o
 -10   8   5      128.33      162.39     34.34 o
  -9   8   5      538.07      525.07     37.76 o
  -8   8   5      210.15      201.60     28.25 o
  -7   8   5     1516.37     1572.00     61.51 o
  -6   8   5      235.91      297.24     27.83 o
  -5   8   5      208.79      165.72     32.04 o
  -4   8   5        9.42       24.87     20.74 o
  -3   8   5     1278.13     1251.35     58.57 o
  -2   8   5       15.62       45.02     22.76 o
  -1   8   5     1527.67     1514.92     65.57 o
   0   8   5       29.18       39.64     22.52 o
   1   8   5       86.06       57.57     24.12 o
   2   8   5      541.28      543.50     28.63 o
   3   8   5       36.51       41.68     17.98 o
   4   8   5       10.52       15.39     17.07 o
   5   8   5      960.56      951.85     48.28 o
   6   8   5        4.86       50.36     20.92 o
   7   8   5      833.92      682.31     46.03 o
   8   8   5        3.47       10.02     28.54 o
 -10   9   5      161.37      244.53     43.07 o
  -9   9   5      115.91      132.15     41.70 o
  -8   9   5      343.62      245.71     57.78 o
  -7   9   5       15.14       35.03     25.26 o
  -6   9   5       97.55      130.47     31.51 o
  -5   9   5      144.31      176.79     31.67 o
  -4   9   5        2.97       25.19     22.43 o
  -3   9   5      362.15      300.46     36.95 o
  -2   9   5      814.93      822.17     52.43 o
  -1   9   5       34.21       26.18     22.74 o
   0   9   5      621.31      617.61     48.27 o
   1   9   5      595.22      511.03     45.75 o
   2   9   5      266.69      283.75     86.07 o
   3   9   5      782.92      723.40    108.71 o
   4   9   5       52.29       75.93     37.67 o
   5   9   5        2.49       -8.34     18.77 o
   6   9   5      183.78      100.71     25.37 o
   7   9   5       75.44      138.66     30.57 o
  -9  10   5        4.80       66.71     49.44 o
  -8  10   5        1.58       -1.49     41.70 o
  -7  10   5      132.68      167.68     56.88 o
  -6  10   5      585.83      576.65     93.37 o
  -5  10   5       13.15       17.63     25.06 o
  -4  10   5      463.44      472.32     45.48 o
  -3  10   5       52.75      197.67     55.69 o
  -2  10   5      661.13      753.07     55.29 o
  -1  10   5      203.36      265.84     39.93 o
   0  10   5      452.94      558.08     50.17 o
   1  10   5      349.10      363.53     44.11 o
   2  10   5      835.63      844.09     58.86 o
   3  10   5       29.20       61.82     29.54 o
   4  10   5      361.27      351.91     47.15 o
   5  10   5       52.97      119.31     36.78 o
  -7  11   5      100.83       48.55     47.06 o
  -6  11   5       93.25       65.22     50.93 o
  -5  11   5      494.03      551.42     59.71 o
  -4  11   5        0.58      -14.85     26.05 o
  -3  11   5      583.21      553.19     51.13 o
  -2  11   5        4.52      -24.19     26.42 o
  -1  11   5       22.57       48.21     30.57 o
   0  11   5       17.81        4.54     27.59 o
   1  11   5      267.26      266.79     43.95 o
   2  11   5        5.44       -8.63     27.13 o
   3  11   5      480.11      408.87     51.68 o
   4  11   5       56.32       91.79     39.46 o
  -4  12   5      458.20      486.90     95.01 o
  -3  12   5      286.05      279.45     46.09 o
  -2  12   5        6.86      -25.66     27.14 o
  -1  12   5      493.15      437.77     72.52 o
   0  12   5      101.36      108.75     46.61 o
   1  12   5      179.79      215.63     65.52 o
 -14   0   6      733.56      946.82     59.53 o
 -12   0   6       22.43       39.51     18.36 o
 -10   0   6       44.66       35.98     15.93 o
  -8   0   6     4391.58     4460.50     85.38 o
  -6   0   6    18422.45    17492.73    232.85 o
  -4   0   6       25.63       -1.56      7.22 o
  -2   0   6       21.06        5.65      9.58 o
   0   0   6     1380.93     1281.31     32.63 o
   2   0   6     2848.41     3328.56     75.71 o
   4   0   6      543.58      494.90     29.86 o
   6   0   6     1984.19     2062.44    107.22 o
   8   0   6     1991.50     2054.11    116.45 o
  10   0   6      400.12      344.58     64.33 o
 -14   1   6        0.44        2.12     14.78 o
 -13   1   6      719.08      737.12     33.94 o
 -12   1   6      241.72      335.58     24.14 o
 -11   1   6      391.44      374.31     23.71 o
 -10   1   6     1612.61     1497.03     39.05 o
  -9   1   6     1855.95     1909.15     42.51 o
  -8   1   6      140.61      110.36     15.89 o
  -7   1   6     6181.95     6119.54     98.50 o
  -6   1   6      672.36      529.62     17.18 o
  -5   1   6     3576.67     3604.55     51.33 o
  -4   1   6      940.53      771.34     18.87 o
  -3   1   6        3.36       36.40      9.20 o
  -2   1   6      260.83      315.88     13.09 o
  -1   1   6     1899.72     1756.08     30.08 o
   0   1   6       14.63       22.92      6.62 o
   1   1   6     5034.97     4908.98     81.98 o
   2   1   6     5033.54     5038.85     71.42 o
   3   1   6      642.10      627.19     41.50 o
   4   1   6      135.25      184.36     18.31 o
   5   1   6        5.72        2.10     12.03 o
   6   1   6      321.81      318.70     34.01 o
   7   1   6     2373.09     2271.38     84.03 o
   8   1   6      290.83      324.27     38.76 o
   9   1   6      587.65      606.57     51.70 o
  10   1   6       22.04       35.86     42.14 o
 -14   2   6      185.92      215.49     24.60 o
 -13   2   6      279.88      217.69     23.28 o
 -12   2   6      976.75      945.92     56.85 o
 -11   2   6      215.77      193.50     22.38 o
 -10   2   6       14.15       15.85     12.60 o
  -9   2   6     1805.30     1882.97     42.38 o
  -8   2   6     3079.64     2889.58     57.93 o
  -7   2   6      152.60      129.87     13.31 o
  -6   2   6     2204.79     2118.53     39.73 o
  -5   2   6     3153.82     3201.92     49.12 o
  -4   2   6      100.34      100.63     13.62 o
  -3   2   6       90.50       44.94      7.70 o
  -2   2   6       80.83      179.61     18.80 o
  -1   2   6      878.30      977.12     22.46 o
   0   2   6     5410.59     5511.68     67.41 o
   1   2   6      518.37      515.73     16.44 o
   2   2   6     3405.83     3185.32     56.11 o
   3   2   6     5536.38     5291.71    115.63 o
   4   2   6        0.27       24.33     12.19 o
   5   2   6     1269.91     1411.93     46.14 o
   6   2   6      479.63      502.03     30.72 o
   7   2   6       70.69       80.78     23.80 o
   8   2   6      227.73      309.35     38.33 o
   9   2   6      232.84      294.31     43.48 o
  10   2   6       30.30       27.77     27.05 o
 -14   3   6        8.71       19.06     19.72 o
 -13   3   6       88.22       99.37     30.78 o
 -12   3   6      573.76      505.91     27.93 o
 -11   3   6       68.91       57.07     14.92 o
 -10   3   6      714.30      726.22     28.97 o
  -9   3   6      220.48      208.42     17.86 o
  -8   3   6      163.52      177.62     16.08 o
  -7   3   6      731.39      611.05     23.14 o
  -6   3   6     1138.42      940.31     26.66 o
  -5   3   6       60.33       61.36      9.84 o
  -4   3   6     1767.33     1721.34     33.41 o
  -3   3   6      300.35      356.09     17.56 o
  -2   3   6     3799.45     3614.95     71.13 o
  -1   3   6     1462.06     1556.17     29.61 o
   0   3   6      270.59      281.60     18.36 o
   1   3   6      868.50      788.22     21.62 o
   2   3   6     2899.68     2942.56     47.48 o
   3   3   6     1071.79     1058.69     32.93 o
   4   3   6     1617.37     1509.21     46.92 o
   5   3   6      403.66      386.84     22.94 o
   6   3   6      404.85      471.02     26.23 o
   7   3   6        9.97        0.86     12.16 o
   8   3   6       48.65       40.01     19.68 o
   9   3   6      103.95      132.77     52.57 o
  10   3   6      732.55      787.43    168.72 o
 -14   4   6       46.63       19.49     20.93 o
 -13   4   6      210.70      266.88     36.14 o
 -12   4   6        5.78        2.64     16.34 o
 -11   4   6      940.49     1098.77     41.72 o
 -10   4   6       20.79       22.89     13.47 o
  -9   4   6      304.19      236.50     26.00 o
  -8   4   6      307.58      309.13     19.57 o
  -7   4   6      803.34      781.74     26.79 o
  -6   4   6      724.60      686.02     24.07 o
  -5   4   6     1672.76     1457.17     32.83 o
  -4   4   6     1080.71      978.92     25.89 o
  -3   4   6     3184.82     3138.29     48.30 o
  -2   4   6      320.68      287.52     14.29 o
  -1   4   6      210.80      277.29     16.71 o
   0   4   6      260.11      305.37     17.85 o
   1   4   6     1201.73     1170.97     27.61 o
   2   4   6      306.74      355.25     20.67 o
   3   4   6     3529.56     3507.22     56.59 o
   4   4   6      160.83      183.03     15.77 o
   5   4   6      254.86      271.54     19.11 o
   6   4   6      121.87      161.27     23.08 o
   7   4   6       27.53       38.85     26.36 o
   8   4   6        0.64       29.98     19.58 o
   9   4   6      281.08      311.63     43.25 o
  10   4   6        2.87      -16.01     27.36 o
 -13   5   6      476.09      565.71     37.51 o
 -12   5   6      144.86      124.54     22.77 o
 -11   5   6       47.91       44.07     17.96 o
 -10   5   6      878.78      961.65     39.11 o
  -9   5   6        2.57       12.96     13.88 o
  -8   5   6       35.74       42.57     15.33 o
  -7   5   6     2429.61     2327.83     46.55 o
  -6   5   6      392.21      391.10     19.79 o
  -5   5   6     1013.28     1107.39     29.57 o
  -4   5   6      791.30      750.85     24.12 o
  -3   5   6      137.02      169.14     14.89 o
  -2   5   6      651.43      591.42     20.61 o
  -1   5   6     3012.53     3143.44     65.51 o
   0   5   6       11.37       18.13     10.07 o
   1   5   6      696.75      723.67     32.15 o
   2   5   6     1212.65     1212.40     36.07 o
   3   5   6     1801.80     1650.90     43.29 o
   4   5   6     2917.11     2744.64     70.67 o
   5   5   6        2.02       25.04     16.53 o
   6   5   6       60.56       24.87     18.20 o
   7   5   6      515.94      540.34     91.13 o
   8   5   6       35.96       23.32     23.05 o
   9   5   6       17.40      -14.19     24.83 o
 -13   6   6        1.36       11.70     23.99 o
 -12   6   6      359.83      373.04     31.74 o
 -11   6   6      278.16      283.02     27.97 o
 -10   6   6        0.71       -7.50     15.46 o
  -9   6   6      553.41      667.80     58.48 o
  -8   6   6     2232.28     2202.41     54.88 o
  -7   6   6      146.92      163.52     19.57 o
  -6   6   6     4845.10     4748.59     83.57 o
  -5   6   6      128.85      159.87     17.45 o
  -4   6   6      149.78      223.72     15.47 o
  -3   6   6      301.79      258.12     15.91 o
  -2   6   6     2447.68     2295.06     41.81 o
  -1   6   6       60.92       77.54     12.86 o
   0   6   6     1326.03     1346.40     44.79 o
   1   6   6      669.37      655.01     33.19 o
   2   6   6     2316.19     2228.95     61.79 o
   3   6   6     1340.83     1281.40     47.85 o
   4   6   6       66.44       76.42     19.44 o
   5   6   6      104.60      122.54     23.75 o
   6   6   6      583.65      488.63     39.50 o
   7   6   6        6.43        7.75     21.67 o
   8   6   6      482.21      488.41     83.69 o
   9   6   6      142.96      151.91     37.78 o
 -12   7   6        8.65      -12.25     21.74 o
 -11   7   6      240.84      273.53     28.41 o
 -10   7   6        8.09        8.98     17.74 o
  -9   7   6     1081.92     1020.48     65.00 o
  -8   7   6        0.15       -9.75     19.84 o
  -7   7   6     3295.32     3421.28     75.14 o
  -6   7   6       68.21       92.43     16.34 o
  -5   7   6     2502.91     2372.66     53.82 o
  -4   7   6       20.86       11.75     12.41 o
  -3   7   6      112.73      110.97     18.95 o
  -2   7   6       16.25       55.13     21.03 o
  -1   7   6      933.05      841.14     36.98 o
   0   7   6      188.65      167.07     23.52 o
   1   7   6     1994.35     2129.00     60.27 o
   2   7   6      871.85      803.88     39.68 o
   3   7   6      987.09      887.50     87.25 o
   4   7   6      115.72      128.54     33.81 o
   5   7   6       85.40      104.77     26.76 o
   6   7   6       42.60       33.19     20.49 o
   7   7   6      908.59      786.06     48.75 o
   8   7   6        1.94       41.88     33.65 o
 -11   8   6      226.49      153.20     37.16 o
 -10   8   6       82.89       75.80     24.16 o
  -9   8   6      416.89      422.39     31.22 o
  -8   8   6     1916.04     1856.81     93.33 o
  -7   8   6       41.28       43.42     16.96 o
  -6   8   6     2222.70     2147.73     80.96 o
  -5   8   6       46.53       56.87     25.32 o
  -4   8   6      326.93      417.24     38.64 o
  -3   8   6      492.00      372.20     37.36 o
  -2   8   6        6.01        3.88     25.17 o
  -1   8   6       20.52       41.65     22.74 o
   0   8   6     1385.73     1233.74     60.30 o
   1   8   6       19.34       -1.89     20.74 o
   2   8   6     1137.12     1208.06     49.12 o
   3   8   6      687.48      761.12     42.40 o
   4   8   6       43.83       60.18     21.53 o
   5   8   6       85.28       54.62     21.96 o
   6   8   6      569.66      701.65     46.13 o
   7   8   6        8.22       21.62     23.94 o
 -10   9   6      622.89      631.22     55.34 o
  -9   9   6      165.70      224.51     35.60 o
  -8   9   6      376.87      338.51     42.96 o
  -7   9   6     1169.93     1026.95     61.65 o
  -6   9   6      158.83      173.93     64.03 o
  -5   9   6      632.28      689.57     82.20 o
  -4   9   6      744.87      772.42     63.59 o
  -3   9   6        7.14      -16.53     21.48 o
  -2   9   6     1790.50     1660.25     72.93 o
  -1   9   6      442.55      500.85    102.60 o
   0   9   6        0.30        3.03     30.23 o
   1   9   6     1436.79     1398.32     69.05 o
   2   9   6      558.03      476.59     46.84 o
   3   9   6      175.75      160.06     34.91 o
   4   9   6      646.03      694.94     54.86 o
   5   9   6       43.85       49.85     27.70 o
   6   9   6      218.17      200.40     32.03 o
  -9  10   6      582.39      642.71     86.67 o
  -8  10   6       45.66       24.12     42.29 o
  -7  10   6       89.26       64.94     31.42 o
  -6  10   6       42.81       46.77     29.67 o
  -5  10   6      606.95      620.39     51.89 o
  -4  10   6      469.70      491.08     48.17 o
  -3  10   6     1331.28     1282.41     69.00 o
  -2  10   6       17.59       23.84     26.33 o
  -1  10   6      368.22      315.85     42.54 o
   0  10   6      944.46      858.09     59.38 o
   1  10   6        9.28       33.04     27.27 o
   2  10   6      186.84      193.89     40.24 o
   3  10   6      869.40      825.07     74.90 o
   4  10   6        1.20       53.09     31.13 o
   5  10   6      907.04      953.64    103.35 o
  -7  11   6        4.62       18.17     48.55 o
  -6  11   6      104.05       83.92     55.54 o
  -5  11   6        1.05       14.31     28.53 o
  -4  11   6      982.39     1087.25     67.43 o
  -3  11   6       82.78       48.31     29.66 o
  -2  11   6      598.00      667.49     57.15 o
  -1  11   6        5.70       11.97     28.89 o
   0  11   6      198.71      163.62     38.15 o
   1  11   6      195.08      193.81     41.55 o
   2  11   6      286.78      211.50     42.54 o
   3  11   6       48.59      -24.72     43.78 o
 -13   0   7     2932.96     2868.93     80.47 o
 -11   0   7      691.21      806.37     40.18 o
  -9   0   7       80.73       69.27     20.54 o
  -7   0   7     5164.32     5500.25     95.57 o
  -5   0   7     3065.34     3375.48     63.30 o
  -3   0   7     3592.09     3471.23     60.35 o
  -1   0   7      170.08      179.10     13.20 o
   1   0   7     1785.75     1623.90     76.69 o
   3   0   7      777.32      827.54     38.04 o
   5   0   7       56.94       68.50     31.87 o
   7   0   7      739.53      794.60     75.35 o
   9   0   7     1054.63      930.41     89.94 o
 -14   1   7      945.98     1002.06     36.93 o
 -13   1   7        5.17       23.66     14.37 o
 -12   1   7     2142.23     2135.56     46.81 o
 -11   1   7      258.74      225.18     18.11 o
 -10   1   7      408.65      407.12     20.70 o
  -9   1   7      689.32      833.29     25.76 o
  -8   1   7      230.63      268.60     17.50 o
  -7   1   7     1110.88     1153.00     26.56 o
  -6   1   7     6348.85     6028.04     70.15 o
  -5   1   7       73.30       83.20      8.47 o
  -4   1   7     4808.17     5057.97    122.35 o
  -3   1   7     1017.20     1183.98     26.07 o
  -2   1   7        9.72        9.24      6.73 o
  -1   1   7     1371.00     1378.31     35.32 o
   0   1   7      674.14      658.80     19.66 o
   1   1   7        3.02       56.38      8.93 o
   2   1   7     1785.41     1672.20     46.14 o
   3   1   7     1226.51     1165.74     72.79 o
   4   1   7     1032.46     1091.52     90.34 o
   5   1   7      233.14      198.63     29.36 o
   6   1   7      294.08      377.52     47.35 o
   7   1   7      279.55      276.34     36.25 o
   8   1   7     1381.54     1322.44     57.25 o
   9   1   7       24.01       12.64     24.74 o
  10   1   7      281.79      360.45     48.75 o
 -14   2   7      302.08      325.18     27.90 o
 -13   2   7     1017.46     1171.29     41.37 o
 -12   2   7      640.56      572.71     29.75 o
 -11   2   7     1363.97     1266.20     38.67 o
 -10   2   7      576.54      591.63     27.24 o
  -9   2   7       15.27       34.48     12.44 o
  -8   2   7     1575.66     1539.97     37.40 o
  -7   2   7      608.99      674.46     24.49 o
  -6   2   7       66.83      116.60     10.36 o
  -5   2   7     4847.61     4737.70     65.86 o
  -4   2   7      360.95      357.92     16.13 o
  -3   2   7       64.64       96.48     10.15 o
  -2   2   7     5992.02     5525.03     69.95 o
  -1   2   7     1836.94     1776.04     32.75 o
   0   2   7      321.30      360.70     15.46 o
   1   2   7      711.06      774.62     26.90 o
   2   2   7      574.71      619.18     41.27 o
   3   2   7      753.02      706.80     32.03 o
   4   2   7      501.81      475.27     28.71 o
   5   2   7      467.41      480.01     50.03 o
   6   2   7     1211.46     1315.18     63.18 o
   7   2   7      839.80      892.49     56.18 o
   8   2   7       97.94       92.90     29.94 o
   9   2   7      243.47      321.74     44.00 o
 -14   3   7      176.47      195.78     27.97 o
 -13   3   7      118.82      105.67     19.55 o
 -12   3   7      260.43      246.22     26.06 o
 -11   3   7     1323.13     1422.24     46.38 o
 -10   3   7      260.06      238.79     20.32 o
  -9   3   7       75.73       68.73     16.46 o
  -8   3   7       90.43       61.77     15.36 o
  -7   3   7     1988.73     1974.09     41.53 o
  -6   3   7       96.90      162.21     14.40 o
  -5   3   7      185.94      202.53     14.58 o
  -4   3   7      229.81      229.15     14.35 o
  -3   3   7     3020.25     2776.74     45.01 o
  -2   3   7      298.04      294.57     14.71 o
  -1   3   7     9729.74     9735.70    120.72 o
   0   3   7      395.81      444.48     21.25 o
   1   3   7      110.34      113.79     14.15 o
   2   3   7      540.42      507.86     24.33 o
   3   3   7      142.07      139.18     16.71 o
   4   3   7        6.00       11.93     17.41 o
   5   3   7     2367.44     2379.12     82.32 o
   6   3   7       66.56       41.05     17.34 o
   7   3   7      448.84      363.77     80.26 o
   8   3   7       17.21       43.64     25.99 o
   9   3   7      141.64      225.75     58.08 o
 -14   4   7      489.91      569.89     39.35 o
 -13   4   7       42.15       27.63     19.50 o
 -12   4   7       77.24       61.44     24.43 o
 -11   4   7        1.40       22.31     16.01 o
 -10   4   7     1328.04     1351.33     39.28 o
  -9   4   7        1.34        4.33     11.99 o
  -8   4   7       25.66       68.31     13.98 o
  -7   4   7      395.77      362.94     20.34 o
  -6   4   7      765.85      794.28     26.73 o
  -5   4   7        2.07        0.51      8.77 o
  -4   4   7      751.39      753.07     24.25 o
  -3   4   7       18.66       30.55      9.19 o
  -2   4   7     7983.83     7899.74     94.83 o
  -1   4   7      259.23      265.89     18.19 o
   0   4   7     3320.90     3296.93     60.80 o
   1   4   7       21.59       46.68     12.70 o
   2   4   7      113.16      164.43     17.20 o
   3   4   7       27.72       41.35     13.12 o
   4   4   7      310.07      364.41     45.91 o
   5   4   7      312.17      313.60     42.82 o
   6   4   7     1422.75     1315.81     50.78 o
   7   4   7       82.42      112.17     24.01 o
   8   4   7      590.31      537.87     75.35 o
   9   4   7       63.48       76.24     46.76 o
 -13   5   7        3.33       17.01     20.33 o
 -12   5   7      606.33      722.82     39.00 o
 -11   5   7       45.53       30.93     18.08 o
 -10   5   7      178.39      125.73     23.61 o
  -9   5   7     1496.38     1656.33     49.00 o
  -8   5   7      104.50      114.40     18.74 o
  -7   5   7      401.09      446.18     26.57 o
  -6   5   7     1787.60     1927.46     41.63 o
  -5   5   7       13.05       49.89     11.34 o
  -4   5   7       28.57       78.12     11.78 o
  -3   5   7     2978.12     2894.45     49.02 o
  -2   5   7        0.49       45.44     12.34 o
  -1   5   7      465.00      477.72     32.41 o
   0   5   7     1005.39     1190.39     35.88 o
   1   5   7      900.20      874.19     31.93 o
   2   5   7     1589.97     1437.43     41.35 o
   3   5   7      122.59      115.35     16.94 o
   4   5   7      161.51      117.27     21.96 o
   5   5   7      760.70      726.33     44.35 o
   6   5   7      249.62      207.74     34.99 o
   7   5   7      619.06      655.55     52.05 o
   8   5   7       18.02       36.06     28.54 o
 -13   6   7      713.82      760.61     43.08 o
 -12   6   7        3.80        5.02     19.83 o
 -11   6   7     1069.03     1135.72     45.63 o
 -10   6   7      233.96      207.80     24.98 o
  -9   6   7      179.59      227.64     24.63 o
  -8   6   7      991.76      969.92     38.07 o
  -7   6   7      694.45      781.13     37.18 o
  -6   6   7      684.39      715.79     31.09 o
  -5   6   7     2518.30     2443.90     54.08 o
  -4   6   7      405.49      444.72     21.02 o
  -3   6   7      490.37      459.08     24.38 o
  -2   6   7      346.74      312.32     20.78 o
  -1   6   7      747.88      660.14     28.13 o
   0   6   7       23.77       42.92     19.25 o
   1   6   7     1822.84     1761.10     54.73 o
   2   6   7      293.19      333.30     28.62 o
   3   6   7      651.95      751.90     39.77 o
   4   6   7      568.66      594.23     60.88 o
   5   6   7        1.38       15.81     24.86 o
   6   6   7      347.44      298.38     32.83 o
   7   6   7      374.29      382.84     45.37 o
   8   6   7        6.29        4.71     27.08 o
 -12   7   7      555.25      463.87     43.46 o
 -11   7   7       50.69       37.46     20.53 o
 -10   7   7      349.87      424.97     31.71 o
  -9   7   7       11.08       38.37     18.53 o
  -8   7   7     1279.77     1307.36     45.24 o
  -7   7   7      104.24      123.27     19.45 o
  -6   7   7     1176.41     1088.03     38.23 o
  -5   7   7      434.78      429.20     25.39 o
  -4   7   7     2950.55     2786.24     58.40 o
  -3   7   7        3.14        4.33     13.72 o
  -2   7   7      217.57      225.95     23.71 o
  -1   7   7      141.64       68.98     18.21 o
   0   7   7      132.76      117.32     21.02 o
   1   7   7       15.97       26.81     16.73 o
   2   7   7     1241.77     1199.08     62.90 o
   3   7   7      118.42       99.07     29.04 o
   4   7   7      131.84      128.72     25.56 o
   5   7   7        0.29       18.01     17.12 o
   6   7   7       53.88       41.17     23.10 o
   7   7   7       36.26       32.54     28.29 o
 -11   8   7      234.30      264.91     30.95 o
 -10   8   7      360.36      387.48     33.92 o
  -9   8   7       14.77       -1.04     17.31 o
  -8   8   7        1.59      -11.13     15.53 o
  -7   8   7     1239.72     1166.50     44.64 o
  -6   8   7       34.93       71.13     17.94 o
  -5   8   7     1763.93     1806.62     74.67 o
  -4   8   7      149.70      179.01     32.01 o
  -3   8   7      219.96      216.95     46.31 o
  -2   8   7      921.21      798.04     51.49 o
  -1   8   7      165.22      277.28     36.12 o
   0   8   7       10.74       52.54     23.54 o
   1   8   7      381.49      328.43     53.46 o
   2   8   7      617.30      635.45     39.37 o
   3   8   7      825.94      883.98     46.77 o
   4   8   7      228.09      261.31     38.65 o
   5   8   7       18.99       54.07     23.70 o
   6   8   7      139.71      158.11     30.28 o
 -10   9   7       17.31       44.76     24.72 o
  -9   9   7      470.15      453.66     59.42 o
  -8   9   7       23.62       58.35     29.32 o
  -7   9   7        4.63      -20.02     29.34 o
  -6   9   7      792.36      748.25    129.55 o
  -5   9   7       28.00       62.95     27.85 o
  -4   9   7      452.09      448.58     45.03 o
  -3   9   7     1168.19     1272.53     64.91 o
  -2   9   7       18.56       42.93     26.74 o
  -1   9   7     1273.25     1242.33     67.10 o
   0   9   7      816.96      842.16    123.90 o
   1   9   7       79.91      130.39     33.48 o
   2   9   7      408.97      323.07     42.84 o
   3   9   7     1103.37     1273.04     70.48 o
   4   9   7      171.38      206.42     67.90 o
   5   9   7      269.09      231.82     40.33 o
  -8  10   7      511.03      522.14    113.62 o
  -7  10   7       42.51       27.42     30.66 o
  -6  10   7       31.96       24.52     28.95 o
  -5  10   7      148.72      151.69     36.22 o
  -4  10   7      895.37      940.99     62.12 o
  -3  10   7        2.70       24.12     26.96 o
  -2  10   7     1421.52     1428.38     74.58 o
  -1  10   7      181.23       98.69     33.87 o
   0  10   7      310.10      369.43     47.27 o
   1  10   7      271.51      315.27     45.70 o
   2  10   7      191.39      117.94     34.70 o
   3  10   7       75.22       61.25     33.44 o
  -6  11   7        5.48        3.66     31.27 o
  -5  11   7      335.26      240.08     43.26 o
  -4  11   7        1.27      -17.89     27.26 o
  -3  11   7      913.13      887.63     65.28 o
  -2  11   7       41.26       32.14     32.30 o
  -1  11   7     1125.55     1112.04     72.86 o
   0  11   7       66.45      121.20     37.12 o
   1  11   7       51.58       48.91     33.41 o
 -14   0   8        3.57       28.02     26.54 o
 -12   0   8      829.60      873.46     44.40 o
 -10   0   8     2728.69     2701.36     78.22 o
  -8   0   8      389.62      307.18     23.59 o
  -6   0   8     4704.17     5006.82     87.93 o
  -4   0   8      117.10       67.80     14.34 o
  -2   0   8     1443.51     1382.38     49.49 o
   0   0   8      254.53      322.12     25.60 o
   2   0   8     3632.54     3503.76    160.23 o
   4   0   8     1758.24     1882.56    103.35 o
   6   0   8      126.81       57.48     35.14 o
   8   0   8      931.66     1141.86    100.67 o
 -14   1   8      196.65      171.59     21.26 o
 -13   1   8      364.51      408.75     27.19 o
 -12   1   8      168.43      154.23     17.93 o
 -11   1   8      891.46      839.70     29.14 o
 -10   1   8      379.10      370.85     20.27 o
  -9   1   8      623.73      602.71     22.72 o
  -8   1   8     1073.29     1030.99     27.22 o
  -7   1   8      827.87      867.90     27.86 o
  -6   1   8      802.02      891.38     26.62 o
  -5   1   8     1861.05     1807.01     36.50 o
  -4   1   8      139.05      104.24     12.99 o
  -3   1   8      172.55      180.69     12.53 o
  -2   1   8     1396.46     1313.68     28.73 o
  -1   1   8      325.16      347.96     15.89 o
   0   1   8      560.17      588.61     31.46 o
   1   1   8     1054.39     1023.68     31.05 o
   2   1   8       89.95      103.97     16.91 o
   3   1   8     1780.01     1663.50     50.00 o
   4   1   8       81.62      104.42     45.87 o
   5   1   8      462.79      575.97     45.15 o
   6   1   8       68.85       82.55     25.78 o
   7   1   8      164.69      225.59     36.11 o
   8   1   8      312.77      348.11     45.95 o
   9   1   8      672.84      736.72     60.93 o
 -14   2   8       80.07      103.94     21.42 o
 -13   2   8      115.51      111.39     20.17 o
 -12   2   8      562.61      532.73     29.16 o
 -11   2   8       80.07       78.46     16.31 o
 -10   2   8      377.64      332.54     22.35 o
  -9   2   8     3028.42     2980.05     56.66 o
  -8   2   8       31.16       37.79     12.33 o
  -7   2   8     3681.96     3648.23     59.91 o
  -6   2   8      904.94      915.58     27.89 o
  -5   2   8      239.30      243.21     15.69 o
  -4   2   8      552.51      487.88     19.38 o
  -3   2   8     1195.66     1306.42     29.94 o
  -2   2   8        6.62       11.51      8.25 o
  -1   2   8     3756.61     3491.47     52.55 o
   0   2   8     1030.14     1103.77     43.33 o
   1   2   8     2254.72     2186.13     48.15 o
   2   2   8     1353.87     1398.14     69.12 o
   3   2   8      343.91      333.68     25.88 o
   4   2   8      318.04      309.40     26.42 o
   5   2   8      620.49      655.78     47.55 o
   6   2   8        2.16       28.52     24.27 o
   7   2   8      469.60      522.72     48.06 o
   8   2   8       25.82       43.72     22.68 o
   9   2   8       99.04       82.05     32.85 o
 -14   3   8      483.67      488.56     36.61 o
 -13   3   8        4.13       13.52     16.46 o
 -12   3   8       33.20       10.31     15.63 o
 -11   3   8      443.55      584.88     29.17 o
 -10   3   8      422.42      419.62     24.82 o
  -9   3   8       70.21       56.66     14.34 o
  -8   3   8     4238.60     4264.97     68.85 o
  -7   3   8      326.17      357.10     20.45 o
  -6   3   8     1911.54     1826.14     39.84 o
  -5   3   8       82.80      101.04     12.84 o
  -4   3   8      635.87      644.09     22.95 o
  -3   3   8        7.66       18.75      9.17 o
  -2   3   8     2216.67     2272.02     58.93 o
  -1   3   8       86.60      163.94     17.88 o
   0   3   8     8126.98     7837.90    111.08 o
   1   3   8      645.54      630.68     27.49 o
   2   3   8     1469.35     1520.56     41.92 o
   3   3   8      770.33      839.43     33.21 o
   4   3   8      448.19      439.62     30.18 o
   5   3   8       14.57       16.73     15.42 o
   6   3   8     1007.53      933.76     58.13 o
   7   3   8       30.92       85.09     27.86 o
   8   3   8      507.33      568.99     74.01 o
 -14   4   8        8.80       34.91     31.77 o
 -13   4   8      262.25      273.58     30.12 o
 -12   4   8      112.20      126.03     26.39 o
 -11   4   8      116.07      131.38     19.16 o
 -10   4   8       95.76      135.35     19.08 o
  -9   4   8     2194.29     2229.38     65.18 o
  -8   4   8      152.44      161.46     17.56 o
  -7   4   8     1405.25     1271.43     35.28 o
  -6   4   8      155.77      171.67     16.14 o
  -5   4   8      370.33      393.95     20.05 o
  -4   4   8       52.06       67.21     11.82 o
  -3   4   8     1274.90     1020.62     28.34 o
  -2   4   8       11.38       58.87     16.25 o
  -1   4   8     6536.98     6789.06    101.00 o
   0   4   8       21.90       46.14     14.66 o
   1   4   8     3723.61     3896.17     71.87 o
   2   4   8      145.27      159.07     19.26 o
   3   4   8       11.93       39.95     13.92 o
   4   4   8       41.73       55.81     15.51 o
   5   4   8      525.79      457.02     57.11 o
   6   4   8        0.38       -1.52     21.13 o
   7   4   8      891.51      872.03     93.22 o
   8   4   8       21.07       41.10     42.89 o
 -13   5   8      143.12      183.02     27.58 o
 -12   5   8       24.17        8.03     18.66 o
 -11   5   8      898.97      997.62     42.93 o
 -10   5   8      592.15      600.68     33.87 o
  -9   5   8      850.23      740.41     66.11 o
  -8   5   8     2892.32     2947.01     57.08 o
  -7   5   8      206.64      253.87     19.57 o
  -6   5   8     1356.40     1451.96     37.20 o
  -5   5   8      577.78      527.71     26.42 o
  -4   5   8       55.31       55.85     12.03 o
  -3   5   8        5.96       51.71     17.11 o
  -2   5   8     4314.73     4380.10     76.25 o
  -1   5   8       99.92      117.38     16.38 o
   0   5   8     2808.68     2702.03     58.81 o
   1   5   8      392.22      394.35     24.55 o
   2   5   8      682.97      703.99     31.48 o
   3   5   8      995.17     1037.13     47.41 o
   4   5   8      435.62      485.83     35.25 o
   5   5   8      234.06      231.13     29.48 o
   6   5   8      646.30      726.92     54.37 o
   7   5   8      157.42      189.93     37.25 o
 -12   6   8      765.11      723.95     47.89 o
 -11   6   8       19.01       30.12     19.76 o
 -10   6   8     1367.82     1337.08     47.99 o
  -9   6   8     1334.23     1260.88     44.94 o
  -8   6   8       19.14       11.39     14.66 o
  -7   6   8     1737.79     1935.66     51.57 o
  -6   6   8      645.17      605.64     29.82 o
  -5   6   8       68.39       61.84     13.86 o
  -4   6   8      453.77      531.60     23.20 o
  -3   6   8      159.55      249.84     20.34 o
  -2   6   8       78.27       85.97     15.54 o
  -1   6   8      907.64      785.49     35.94 o
   0   6   8       90.41       75.83     18.69 o
   1   6   8      472.01      514.98     43.72 o
   2   6   8      512.88      613.75     36.85 o
   3   6   8       39.79       75.86     21.27 o
   4   6   8      833.72      735.03     42.62 o
   5   6   8      369.57      342.75     34.60 o
   6   6   8        0.37       54.06     28.49 o
   7   6   8      141.94       82.71     33.16 o
 -12   7   8       60.03       43.08     22.96 o
 -11   7   8      996.25      958.54     45.37 o
 -10   7   8      314.71      287.65     39.68 o
  -9   7   8      592.86      601.17     35.06 o
  -8   7   8      264.51      218.88     24.33 o
  -7   7   8      192.61      163.91     21.59 o
  -6   7   8       46.26       36.99     15.74 o
  -5   7   8     1315.98     1510.10     44.61 o
  -4   7   8       47.13       66.58     18.65 o
  -3   7   8     1004.52      960.99    150.25 o
  -2   7   8        2.01       13.75     15.43 o
  -1   7   8       98.85      118.99     21.83 o
   0   7   8      143.21       96.78     20.99 o
   1   7   8      144.56      150.05     23.88 o
   2   7   8        1.31        2.23     16.63 o
   3   7   8     1516.06     1474.87     57.82 o
   4   7   8       42.28       61.99     22.77 o
   5   7   8      124.09      134.28     28.41 o
   6   7   8       38.38       30.33     23.79 o
 -11   8   8       26.87       33.20     21.13 o
 -10   8   8      389.64      482.22     37.66 o
  -9   8   8      106.54       63.57     21.12 o
  -8   8   8       40.49       21.20     20.61 o
  -7   8   8       18.00       26.50     16.74 o
  -6   8   8      723.03      722.16     40.81 o
  -5   8   8       16.59       16.22     24.00 o
  -4   8   8      271.47      277.41     49.29 o
  -3   8   8        8.64       -2.41     20.82 o
  -2   8   8      787.48      787.75     52.75 o
  -1   8   8       22.65        1.67     25.61 o
   0   8   8        1.36        3.75     22.22 o
   1   8   8        0.86        2.36     18.13 o
   2   8   8      784.37      875.44     75.92 o
   3   8   8        5.92       15.83     20.00 o
   4   8   8      503.92      505.14     52.23 o
   5   8   8       49.04       83.92     28.02 o
  -9   9   8       11.98       29.64     31.21 o
  -8   9   8      423.88      406.38     47.28 o
  -7   9   8        0.84      -19.05     42.14 o
  -6   9   8      573.82      621.48     51.38 o
  -5   9   8      193.24      193.95     37.04 o
  -4   9   8       12.89       27.85     25.79 o
  -3   9   8      243.27      230.36     37.49 o
  -2   9   8      460.40      375.05     43.77 o
  -1   9   8        3.53       47.29     27.99 o
   0   9   8      194.77      195.67     41.99 o
   1   9   8      258.84      234.19     40.62 o
   2   9   8       40.05       68.77     32.82 o
   3   9   8      153.07      259.11     43.49 o
   4   9   8      136.01      146.53     37.70 o
  -8  10   8        0.61      -27.90     27.90 o
  -7  10   8      675.91      602.72     55.08 o
  -6  10   8        1.99        6.05     28.37 o
  -5  10   8       69.00       49.28     30.27 o
  -4  10   8      104.43       66.17     31.54 o
  -3  10   8      302.98      361.76     47.04 o
  -2  10   8        2.86       32.06     30.06 o
  -1  10   8      999.05     1054.56     68.64 o
   0  10   8      110.26       99.45     43.04 o
   1  10   8      261.24      308.41     46.42 o
   2  10   8      192.37      167.88     40.68 o
  -5  11   8       93.54       12.21     45.57 o
  -4  11   8        0.38       15.38     48.84 o
  -3  11   8       35.27      -24.03     50.18 o
  -2  11   8      667.85      834.06     65.49 o
  -1  11   8        0.41        2.39     30.91 o
 -13   0   9       51.94       70.47     29.80 o
 -11   0   9      204.55      106.17     28.85 o
  -9   0   9     1068.28      920.36     51.24 o
  -7   0   9      472.64      559.15     39.86 o
  -5   0   9     2200.16     2095.09     68.71 o
  -3   0   9     1870.01     2004.31     65.00 o
  -1   0   9     1206.07     1155.26     47.50 o
   1   0   9      497.18      471.36     32.04 o
   3   0   9     1273.34     1112.08     82.50 o
   5   0   9     2614.20     2534.20    131.64 o
   7   0   9        3.03       77.14     39.91 o
 -14   1   9      223.37      215.10     24.92 o
 -13   1   9      308.27      232.16     26.86 o
 -12   1   9      321.70      328.59     32.93 o
 -11   1   9       31.83       11.57     13.59 o
 -10   1   9     1092.45     1106.79     35.47 o
  -9   1   9      434.90      361.75     22.32 o
  -8   1   9      426.67      419.98     22.22 o
  -7   1   9     1292.56     1418.02     41.80 o
  -6   1   9        6.41        4.75     11.91 o
  -5   1   9      945.01      988.51     33.62 o
  -4   1   9     1921.83     1850.17     44.22 o
  -3   1   9        2.14        1.28     11.50 o
  -2   1   9     3029.99     2858.65     67.19 o
  -1   1   9      434.02      516.56     23.81 o
   0   1   9      117.36      141.06     19.03 o
   1   1   9       73.34       60.50     15.81 o
   2   1   9      470.04      516.89     30.26 o
   3   1   9        9.69        1.98     16.83 o
   4   1   9     1213.54     1102.47     59.39 o
   5   1   9      104.11      163.89     50.33 o
   6   1   9     1008.52     1026.29    153.83 o
   7   1   9      154.69      170.95     35.64 o
   8   1   9       59.68       59.69     31.45 o
 -14   2   9      808.56      767.58     37.72 o
 -13   2   9        9.37       10.13     16.05 o
 -12   2   9       51.74       67.26     17.43 o
 -11   2   9      891.36      937.34     42.03 o
 -10   2   9      273.76      223.49     26.15 o
  -9   2   9      138.84      141.19     17.14 o
  -8   2   9      312.71      398.30     22.50 o
  -7   2   9      182.07      167.72     16.66 o
  -6   2   9     4510.11     4160.49     65.07 o
  -5   2   9      116.95      115.28     13.34 o
  -4   2   9      231.55      344.46     18.15 o
  -3   2   9     1414.40     1388.89     34.26 o
  -2   2   9      288.59      337.61     18.87 o
  -1   2   9       92.64      209.10     17.81 o
   0   2   9     1326.55     1299.92     37.33 o
   1   2   9      279.53      281.10     20.68 o
   2   2   9       14.43       21.47     14.93 o
   3   2   9      349.52      406.35     29.36 o
   4   2   9       70.41       62.51     23.52 o
   5   2   9      619.95      582.17     48.09 o
   6   2   9      253.77      330.84     41.80 o
   7   2   9      110.57       41.52     27.06 o
   8   2   9      165.84      124.64     36.92 o
 -14   3   9       27.10       38.98     21.63 o
 -13   3   9      960.08     1079.58     41.86 o
 -12   3   9        1.30       36.28     16.16 o
 -11   3   9       76.19       78.89     16.73 o
 -10   3   9      195.73      210.17     20.43 o
  -9   3   9      126.12      136.62     20.36 o
  -8   3   9       59.61       47.40     13.55 o
  -7   3   9     2054.44     1989.29     44.24 o
  -6   3   9        5.22       25.00     11.67 o
  -5   3   9     2325.92     2219.61     44.11 o
  -4   3   9        1.73       11.70      9.33 o
  -3   3   9       15.97       23.13     10.38 o
  -2   3   9       21.90       12.20     11.26 o
  -1   3   9     4087.56     3973.87     71.03 o
   0   3   9       27.39       54.47     14.21 o
   1   3   9     1049.14     1122.63     43.63 o
   2   3   9        6.97       39.93     13.70 o
   3   3   9       48.19       84.38     18.10 o
   4   3   9      245.65      292.29     27.88 o
   5   3   9       31.85       38.78     22.31 o
   6   3   9        1.12        5.51     21.28 o
   7   3   9      651.03      701.94     56.99 o
 -13   4   9       32.93       27.33     20.41 o
 -12   4   9      345.46      334.25     30.65 o
 -11   4   9      295.71      382.67     26.43 o
 -10   4   9       22.77       44.20     15.30 o
  -9   4   9       32.41       48.83     14.62 o
  -8   4   9      216.77      208.66     19.11 o
  -7   4   9       35.41       54.54     13.34 o
  -6   4   9     3209.26     3210.61     57.59 o
  -5   4   9      389.85      429.49     21.55 o
  -4   4   9      518.44      521.34     22.66 o
  -3   4   9       43.55       45.54     15.95 o
  -2   4   9     2055.50     1810.56     45.89 o
  -1   4   9      299.14      407.46     24.01 o
   0   4   9     1152.48     1333.67     49.18 o
   1   4   9      175.36      208.06     20.13 o
   2   4   9      931.63      951.06     36.23 o
   3   4   9       32.03       43.74     15.44 o
   4   4   9      122.74       60.87     19.55 o
   5   4   9      201.32      194.73     26.75 o
   6   4   9      689.16      630.80     79.82 o
   7   4   9        0.10      -21.44     39.31 o
 -13   5   9      513.63      452.86     36.16 o
 -12   5   9      217.20      168.89     25.55 o
 -11   5   9       24.70       44.36     19.56 o
 -10   5   9     1273.08     1329.26     47.33 o
  -9   5   9      341.43      402.78     35.77 o
  -8   5   9      148.67      132.39     17.59 o
  -7   5   9      557.28      626.15     27.16 o
  -6   5   9      684.02      657.03     27.13 o
  -5   5   9     1297.25     1297.96     35.73 o
  -4   5   9      179.07      177.84     19.17 o
  -3   5   9       12.21       30.81     13.36 o
  -2   5   9      354.24      421.76     27.64 o
  -1   5   9      667.73      680.90     36.84 o
   0   5   9        7.34       20.82     13.07 o
   1   5   9      541.79      571.48     35.51 o
   2   5   9      586.56      559.65     30.41 o
   3   5   9      198.86      231.65     28.21 o
   4   5   9      811.05      830.24     45.49 o
   5   5   9      204.82      273.76     38.80 o
   6   5   9      144.53      199.91     38.45 o
   7   5   9      236.15      209.92     43.11 o
 -12   6   9       72.60       54.24     22.31 o
 -11   6   9      505.45      405.91     32.87 o
 -10   6   9       31.17       83.71     21.04 o
  -9   6   9      999.02      970.52     41.20 o
  -8   6   9      964.06      989.86     40.00 o
  -7   6   9       17.86       13.61     14.85 o
  -6   6   9      100.40       87.99     17.36 o
  -5   6   9      975.10     1065.18     38.00 o
  -4   6   9      403.61      418.61     26.14 o
  -3   6   9     3377.69     3213.65     66.83 o
  -2   6   9      304.83      326.43     24.23 o
  -1   6   9       82.30       77.34     16.79 o
   0   6   9       40.20       65.30     18.96 o
   1   6   9        1.55      -11.27     15.91 o
   2   6   9        2.78       10.18     17.99 o
   3   6   9     1182.67     1314.75     54.61 o
   4   6   9      155.91      112.71     28.82 o
   5   6   9      818.53      785.38     46.96 o
   6   6   9       47.30      148.29     37.22 o
 -11   7   9        1.34      -18.14     18.42 o
 -10   7   9     1071.65     1223.44     64.17 o
  -9   7   9       14.69       16.25     18.06 o
  -8   7   9       98.93       94.35     25.51 o
  -7   7   9       31.17        4.99     15.97 o
  -6   7   9        5.51      -16.21     16.21 o
  -5   7   9       27.62       43.34     24.74 o
  -4   7   9     2004.53     1876.90     60.00 o
  -3   7   9      327.17      325.92     88.45 o
  -2   7   9     1921.85     1908.59     79.84 o
  -1   7   9       28.64       42.12     18.88 o
   0   7   9      208.33      207.24     27.33 o
   1   7   9      126.70      104.33     24.15 o
   2   7   9      339.59      327.26     32.98 o
   3   7   9       16.97        7.42     19.71 o
   4   7   9     1022.24     1063.27     54.18 o
   5   7   9       23.54        5.73     23.36 o
 -10   8   9        0.88       33.99     20.58 o
  -9   8   9      584.86      605.31     37.15 o
  -8   8   9      291.59      364.62     30.06 o
  -7   8   9       21.47       33.97     21.48 o
  -6   8   9      436.78      411.99     43.54 o
  -5   8   9      237.39      218.87     56.14 o
  -4   8   9      448.78      428.88     43.86 o
  -3   8   9     1231.04     1236.15    208.18 o
  -2   8   9      360.90      461.19     44.54 o
  -1   8   9     1171.42     1101.28     69.84 o
   0   8   9       30.69       24.05     25.94 o
   1   8   9        1.71        2.40     19.10 o
   2   8   9       98.30      100.04     25.42 o
   3   8   9      837.67      822.00     49.21 o
   4   8   9        1.32       11.62     23.70 o
  -9   9   9      297.76      295.45     36.69 o
  -8   9   9      311.45      263.38     62.54 o
  -7   9   9      746.95      807.96     60.10 o
  -6   9   9        1.76        7.23     27.43 o
  -5   9   9     1276.03     1231.36    203.42 o
  -4   9   9      911.30     1068.96     65.06 o
  -3   9   9        1.12       35.38     27.45 o
  -2   9   9      466.63      386.68     48.99 o
  -1   9   9      284.71      268.14     41.74 o
   0   9   9       44.17       14.30     47.35 o
   1   9   9      287.48      271.74     43.27 o
   2   9   9      106.00      142.25     37.85 o
   3   9   9       21.02       29.25     31.97 o
  -7  10   9      169.98      110.56     69.39 o
  -6  10   9     1068.35      905.74     77.14 o
  -5  10   9       34.27       53.25     31.57 o
  -4  10   9      105.23        2.79     28.60 o
  -3  10   9      149.46      170.03     38.32 o
  -2  10   9       99.95       83.19     42.29 o
  -1  10   9       42.10       59.87     53.61 o
   0  10   9      727.98      690.84     60.95 o
 -14   0  10      600.12      575.37     54.61 o
 -12   0  10      262.54      266.85     39.70 o
 -10   0  10     1948.87     1981.29    173.33 o
  -8   0  10     3979.82     3636.08    104.44 o
  -6   0  10      680.95      593.26     58.22 o
  -4   0  10      181.95      190.40     26.53 o
  -2   0  10     6691.57     6437.36    138.96 o
   0   0  10     5187.52     5129.16    187.03 o
   2   0  10      138.27      158.15     42.29 o
   4   0  10     1373.05     1250.87     93.52 o
   6   0  10      321.81      266.55     59.27 o
 -14   1  10       81.12       65.47     23.43 o
 -13   1  10       54.97       56.12     20.78 o
 -12   1  10       26.80       29.79     18.17 o
 -11   1  10      868.02      812.54     39.25 o
 -10   1  10      226.45      248.82     24.84 o
  -9   1  10     2586.50     2491.51     61.53 o
  -8   1  10      210.01      252.83     23.24 o
  -7   1  10     1118.11     1209.61     40.25 o
  -6   1  10      884.38      895.44     48.40 o
  -5   1  10      288.74      280.33     21.59 o
  -4   1  10      531.73      502.50     27.30 o
  -3   1  10     2198.58     2221.76     50.75 o
  -2   1  10       13.99       10.10     11.85 o
  -1   1  10     4265.27     4220.79     88.33 o
   0   1  10      177.58      167.99     21.42 o
   1   1  10     1390.28     1291.47     76.89 o
   2   1  10      100.43       87.62     25.27 o
   3   1  10      676.26      635.68     48.64 o
   4   1  10       20.00       64.24     25.26 o
   5   1  10     1332.41     1431.77    129.70 o
   6   1  10        6.01       -1.67     23.83 o
   7   1  10      331.83      321.55     48.99 o
 -14   2  10       42.08       26.87     21.35 o
 -13   2  10      661.57      707.52     50.38 o
 -12   2  10       12.27       15.34     17.60 o
 -11   2  10      379.88      367.39     29.91 o
 -10   2  10     1857.29     1818.47     53.98 o
  -9   2  10       20.74       30.62     15.83 o
  -8   2  10      971.87     1000.75     47.54 o
  -7   2  10     1715.06     1717.68     48.25 o
  -6   2  10       78.48       92.62     16.95 o
  -5   2  10      373.31      334.19     23.18 o
  -4   2  10     1178.91     1098.24     36.31 o
  -3   2  10      897.68      930.05     33.40 o
  -2   2  10      452.51      559.76     48.68 o
  -1   2  10       16.19       37.32     16.26 o
   0   2  10     1410.48     1371.53     48.47 o
   1   2  10     1000.56     1036.12     43.46 o
   2   2  10        7.83       19.37     15.46 o
   3   2  10       12.64       26.53     21.47 o
   4   2  10      480.08      418.30     50.48 o
   5   2  10       17.60       20.98     24.29 o
   6   2  10      569.43      557.19     55.69 o
   7   2  10        5.91       30.94     27.41 o
 -13   3  10        6.31       24.16     17.96 o
 -12   3  10     1160.98     1235.80     45.40 o
 -11   3  10      220.32      229.38     23.33 o
 -10   3  10      611.72      522.60     28.09 o
  -9   3  10      754.65      745.87     31.09 o
  -8   3  10       28.77       30.14     13.28 o
  -7   3  10      124.89      122.25     16.30 o
  -6   3  10     1223.56     1260.36     35.13 o
  -5   3  10      177.10      175.56     16.59 o
  -4   3  10     1811.40     1790.82     46.20 o
  -3   3  10       44.20       38.07     22.05 o
  -2   3  10       65.66      109.12     22.84 o
  -1   3  10      469.09      533.79     32.95 o
   0   3  10      764.06      813.72     39.27 o
   1   3  10       18.86       64.49     33.87 o
   2   3  10     1630.90     1595.91     56.30 o
   3   3  10       26.30       47.11     18.50 o
   4   3  10      186.59      198.55     35.01 o
   5   3  10       87.12      169.41     55.84 o
   6   3  10       17.73       -9.95     25.02 o
 -13   4  10      341.38      195.67     27.86 o
 -12   4  10        1.08       -5.95     17.82 o
 -11   4  10     1647.33     1793.19     49.99 o
 -10   4  10       47.27       69.49     20.99 o
  -9   4  10      267.95      253.28     21.74 o
  -8   4  10        2.04       10.22     13.30 o
  -7   4  10      140.08      145.35     17.34 o
  -6   4  10      172.05      194.64     18.26 o
  -5   4  10     1869.61     1837.62     42.22 o
  -4   4  10       21.51       10.54     14.31 o
  -3   4  10      233.71      278.62     37.23 o
  -2   4  10      104.75      104.58     17.07 o
  -1   4  10        9.54        7.58     15.21 o
   0   4  10       82.23       73.87     16.56 o
   1   4  10     1361.13     1497.25     62.46 o
   2   4  10       96.21      115.30     21.41 o
   3   4  10      795.75      808.14     37.46 o
   4   4  10        5.58       19.53     18.50 o
   5   4  10      156.59       67.61     44.38 o
   6   4  10       37.48       31.87     43.18 o
 -12   5  10      564.55      552.39     51.13 o
 -11   5  10      484.67      536.71     35.31 o
 -10   5  10      816.42      830.35     39.98 o
  -9   5  10      441.44      442.91     31.18 o
  -8   5  10      267.95      301.95     26.30 o
  -7   5  10       31.37       21.81     13.18 o
  -6   5  10      730.10      755.06     29.58 o
  -5   5  10      306.17      291.61     23.65 o
  -4   5  10      462.03      538.00     28.72 o
  -3   5  10       54.22       43.94     14.67 o
  -2   5  10      239.46      268.53     25.36 o
  -1   5  10      386.50      432.33     27.13 o
   0   5  10      356.34      341.27     25.40 o
   1   5  10        0.78       11.03     17.93 o
   2   5  10      598.78      613.55     33.16 o
   3   5  10      178.29      171.47     27.75 o
   4   5  10       84.84       83.02     26.45 o
   5   5  10      391.73      445.42     49.06 o
 -12   6  10       87.39       76.24     23.22 o
 -11   6  10      110.41       70.78     22.52 o
 -10   6  10     1013.34     1020.58     45.05 o
  -9   6  10        4.97       14.30     17.97 o
  -8   6  10      314.90      312.66     27.45 o
  -7   6  10      287.00      261.71     24.93 o
  -6   6  10       16.62       13.87     17.48 o
  -5   6  10      235.45      309.91     24.81 o
  -4   6  10      113.44       87.52     17.72 o
  -3   6  10      315.76      289.72     24.02 o
  -2   6  10     1219.43     1358.57     50.98 o
  -1   6  10        7.46        8.02     15.09 o
   0   6  10      721.78      767.64     42.25 o
   1   6  10        4.92        9.92     17.66 o
   2   6  10      124.81      157.19     42.67 o
   3   6  10      188.29      184.08     29.61 o
   4   6  10      488.36      458.27     39.88 o
   5   6  10       40.62       70.45     33.59 o
 -11   7  10      414.71      447.55     36.03 o
 -10   7  10        1.30       -5.81     18.74 o
  -9   7  10     1108.76     1017.37     44.47 o
  -8   7  10        3.39       17.81     18.13 o
  -7   7  10      246.61      327.51     45.46 o
  -6   7  10       11.42       41.20     19.53 o
  -5   7  10      235.24      276.99     29.72 o
  -4   7  10        2.72       27.54     18.36 o
  -3   7  10     1088.89     1098.34     63.29 o
  -2   7  10        2.33       19.53     18.22 o
  -1   7  10     1707.20     1617.93     89.75 o
   0   7  10      143.58      128.78     25.56 o
   1   7  10      258.10      287.83     33.00 o
   2   7  10        0.17       21.74     21.63 o
   3   7  10      266.58      241.35     32.99 o
   4   7  10        1.47       19.12     23.82 o
 -10   8  10      758.97      705.79     41.69 o
  -9   8  10       10.74       11.45     23.13 o
  -8   8  10      671.63      693.83     63.43 o
  -7   8  10      119.94      129.45     34.01 o
  -6   8  10        2.01       35.03     28.58 o
  -5   8  10      177.57      218.17     60.61 o
  -4   8  10      560.09      547.63     57.78 o
  -3   8  10      108.36      131.04     32.44 o
  -2   8  10     1215.77     1127.94     69.99 o
  -1   8  10       82.80       68.46     28.65 o
   0   8  10      813.65      840.41     59.80 o
   1   8  10       22.79       46.14     23.57 o
   2   8  10        4.56       11.09     23.15 o
   3   8  10       24.12       50.23     25.50 o
  -8   9  10       77.90       27.27     32.73 o
  -7   9  10      185.23      110.95     34.91 o
  -6   9  10      571.32      592.26     54.33 o
  -5   9  10       22.85      -18.16     26.75 o
  -4   9  10      547.75      535.85     52.57 o
  -3   9  10      404.45      527.49     51.53 o
  -2   9  10       87.69       69.56     32.42 o
  -1   9  10      670.66      521.87     67.46 o
   0   9  10       69.54       23.86     29.54 o
   1   9  10       67.39       44.48     33.59 o
  -4  10  10      100.00       99.11     80.41 o
  -3  10  10      110.91      128.58     60.31 o
 -13   0  11      511.19      472.19     51.68 o
 -11   0  11      318.57      269.90     96.94 o
  -9   0  11      933.30      852.61     53.91 o
  -7   0  11     1626.30     1579.11     67.21 o
  -5   0  11      115.01       80.77     23.96 o
  -3   0  11      265.79      349.85     77.14 o
  -1   0  11     3494.30     3524.17    151.59 o
   1   0  11      501.78      500.05     63.14 o
   3   0  11       92.02      130.45     44.67 o
   5   0  11      791.33      848.21     87.86 o
 -13   1  11      124.88       97.06     24.50 o
 -12   1  11        4.73       18.76     18.86 o
 -11   1  11        6.99        3.36     17.23 o
 -10   1  11      708.06      722.12     37.21 o
  -9   1  11       31.93       28.53     16.91 o
  -8   1  11      904.42      968.80     38.70 o
  -7   1  11        0.28       12.66     13.68 o
  -6   1  11      998.31      969.98     37.50 o
  -5   1  11     2003.80     1963.24     50.86 o
  -4   1  11      180.34      185.99     20.01 o
  -3   1  11       61.86       53.73     14.96 o
  -2   1  11      998.87     1052.98     44.05 o
  -1   1  11       39.49       43.36     17.52 o
   0   1  11     1303.49     1202.93     62.54 o
   1   1  11        6.57       -2.22     19.27 o
   2   1  11       94.09       91.72     26.87 o
   3   1  11       13.04       11.09     21.88 o
   4   1  11       97.12       97.07     36.04 o
   5   1  11      375.49      463.21     50.22 o
   6   1  11      533.53      643.01     59.36 o
 -13   2  11        2.23        7.45     20.04 o
 -12   2  11      547.49      589.92     37.36 o
 -11   2  11       88.20       69.00     20.57 o
 -10   2  11      216.10      180.37     24.80 o
  -9   2  11      727.50      751.56     37.48 o
  -8   2  11       93.91      130.10     20.13 o
  -7   2  11      194.71      238.93     27.73 o
  -6   2  11     1156.20     1277.00     42.38 o
  -5   2  11      117.66      139.78     22.87 o
  -4   2  11      862.63      851.63     34.03 o
  -3   2  11      561.41      538.42     33.70 o
  -2   2  11      711.49      757.05     38.71 o
  -1   2  11       95.35       88.46     21.97 o
   0   2  11      277.60      305.32     28.35 o
   1   2  11      195.32      251.49     27.21 o
   2   2  11      167.27      176.18     35.14 o
   3   2  11       66.84       72.18     26.63 o
   4   2  11      594.80      610.36     53.25 o
   5   2  11       74.47       79.43     30.64 o
   6   2  11       42.19       26.27     29.51 o
 -13   3  11      340.93      313.35     32.32 o
 -12   3  11       17.05       35.50     19.45 o
 -11   3  11     1339.85     1392.33     50.97 o
 -10   3  11       84.33      101.55     21.48 o
  -9   3  11      518.23      547.59     33.09 o
  -8   3  11       83.46      107.62     20.81 o
  -7   3  11        1.22       -3.26     13.76 o
  -6   3  11        6.69       -0.60     13.29 o
  -5   3  11     1994.83     1863.74     49.76 o
  -4   3  11      106.62      141.26     22.71 o
  -3   3  11      819.31      833.63     40.84 o
  -2   3  11      414.40      377.03     30.37 o
  -1   3  11       28.39       19.78     16.48 o
   0   3  11       90.56       61.37     19.55 o
   1   3  11     1240.04     1250.17     51.28 o
   2   3  11        0.34       26.06     18.70 o
   3   3  11     1003.85     1133.68     66.44 o
   4   3  11       21.00       74.67     73.56 o
   5   3  11      641.12      629.89     55.67 o
 -12   4  11      432.51      368.11     39.30 o
 -11   4  11       10.20       34.62     19.60 o
 -10   4  11     1126.04     1216.49     53.22 o
  -9   4  11       18.70       24.41     17.63 o
  -8   4  11      438.80      379.03     32.04 o
  -7   4  11      247.14      292.14     26.05 o
  -6   4  11      517.52      467.24     28.53 o
  -5   4  11       31.45       32.96     18.26 o
  -4   4  11     2876.20     2765.17     74.18 o
  -3   4  11        1.24       15.61     15.72 o
  -2   4  11        5.01        8.96     15.93 o
  -1   4  11       43.34       68.56     19.83 o
   0   4  11      263.72      226.79     27.29 o
   1   4  11      139.91      140.23     27.88 o
   2   4  11      835.25      951.82     47.72 o
   3   4  11        7.24       22.40     24.21 o
   4   4  11     1403.19     1231.06    129.26 o
   5   4  11        1.17      -14.00     40.50 o
 -12   5  11        0.70       -3.18     19.69 o
 -11   5  11      347.50      366.17     31.65 o
 -10   5  11      170.45      118.37     23.38 o
  -9   5  11      502.84      570.35     34.80 o
  -8   5  11      467.76      465.08     30.45 o
  -7   5  11       35.81       49.44     15.35 o
  -6   5  11      406.14      421.57     33.01 o
  -5   5  11      755.83      757.36     34.86 o
  -4   5  11       28.24       39.14     15.86 o
  -3   5  11     2403.74     2499.53     74.20 o
  -2   5  11      139.29      142.85     20.84 o
  -1   5  11      172.64      179.57     21.91 o
   0   5  11      227.70      252.82     24.49 o
   1   5  11      132.03       91.13     23.62 o
   2   5  11      129.76      127.48     50.63 o
   3   5  11      925.77      963.81    128.81 o
   4   5  11        0.56      -31.57     36.93 o
 -11   6  11       41.52       56.49     23.03 o
 -10   6  11       29.29       42.02     21.35 o
  -9   6  11     1068.14     1061.14     45.01 o
  -8   6  11      105.92      103.38     21.66 o
  -7   6  11      510.52      528.33     37.74 o
  -6   6  11       97.07       89.42     19.64 o
  -5   6  11      177.35      130.65     20.77 o
  -4   6  11      307.23      317.75     35.12 o
  -3   6  11      138.81      150.40     20.87 o
  -2   6  11      434.15      408.92     29.00 o
  -1   6  11      210.91      191.14     28.03 o
   0   6  11       14.38       93.74     23.65 o
   1   6  11      613.66      640.54     42.33 o
   2   6  11      130.56      153.45     28.11 o
   3   6  11       49.94       37.52     23.53 o
 -10   7  11      186.20      220.83     29.32 o
  -9   7  11      120.13      130.58     25.67 o
  -8   7  11     1235.01     1410.00     59.63 o
  -7   7  11       10.46       14.75     20.57 o
  -6   7  11      604.80      566.33     40.08 o
  -5   7  11       47.96       75.20     22.63 o
  -4   7  11      128.16      110.87     30.83 o
  -3   7  11        3.92       55.31     37.38 o
  -2   7  11     1151.48     1121.28     71.05 o
  -1   7  11       29.84       23.47     20.74 o
   0   7  11      701.13      674.90     43.53 o
   1   7  11        0.05       -7.13     20.38 o
   2   7  11      530.67      546.51     43.56 o
  -9   8  11      352.82      386.07     48.47 o
  -8   8  11        0.33       -2.81     21.73 o
  -7   8  11      633.38      658.28     56.10 o
  -6   8  11      138.13      171.93     74.01 o
  -5   8  11      360.62      272.83     40.63 o
  -4   8  11       60.97       51.25     29.96 o
  -3   8  11      166.24      222.96     50.33 o
  -2   8  11        0.37      -24.31     24.31 o
  -1   8  11      873.52      869.95     61.79 o
   0   8  11        3.12        8.89     28.32 o
   1   8  11      414.49      399.62     62.67 o
  -6   9  11      416.75      429.73     86.37 o
  -5   9  11      652.33      630.34     56.75 o
  -4   9  11        9.77        6.13     29.79 o
  -3   9  11      139.72      123.83     37.80 o
  -2   9  11      138.34      192.85     47.80 o
 -12   0  12      655.93      498.04     52.05 o
 -10   0  12       97.78       35.28     44.52 o
  -8   0  12      316.26      342.88     39.42 o
  -6   0  12     1075.43     1012.69     55.29 o
  -4   0  12     1235.36     1275.51     98.58 o
  -2   0  12        5.24      -10.72     23.23 o
   0   0  12     1130.22     1164.20     91.43 o
   2   0  12      411.51      290.98     59.57 o
   4   0  12        0.22       20.55     36.33 o
 -13   1  12      844.97      743.77     43.87 o
 -12   1  12       44.77       63.89     24.46 o
 -11   1  12      532.17      454.32     33.94 o
 -10   1  12       15.07       30.66     18.54 o
  -9   1  12        9.25       23.82     17.34 o
  -8   1  12       76.11       77.51     18.81 o
  -7   1  12     1367.03     1442.08     88.08 o
  -6   1  12      332.71      278.35     26.44 o
  -5   1  12      613.37      568.02     32.76 o
  -4   1  12      240.93      282.82     23.55 o
  -3   1  12      537.98      469.69     33.57 o
  -2   1  12      397.45      364.00     30.87 o
  -1   1  12      129.88      141.02     50.93 o
   0   1  12      169.37      190.71    102.30 o
   1   1  12     1366.81     1272.60     69.08 o
   2   1  12       58.27       63.89     27.14 o
   3   1  12       84.33      110.48     55.25 o
   4   1  12       48.59       65.84     66.86 o
 -13   2  12      106.33      125.30     26.05 o
 -12   2  12      434.21      441.57     35.38 o
 -11   2  12      266.97      272.43     29.51 o
 -10   2  12        0.91       48.84     20.00 o
  -9   2  12      237.42      185.53     40.49 o
  -8   2  12       23.89       45.30     17.71 o
  -7   2  12       38.27       23.10     16.16 o
  -6   2  12      455.03      469.81     29.34 o
  -5   2  12      339.43      315.56     25.16 o
  -4   2  12      311.64      318.49     30.12 o
  -3   2  12     1167.57     1293.82     51.25 o
  -2   2  12      160.95      163.98     24.82 o
  -1   2  12      167.59      118.87     23.10 o
   0   2  12      122.35      205.38     66.56 o
   1   2  12        1.97        9.16     22.39 o
   2   2  12      207.13      253.71     39.93 o
   3   2  12      185.69      320.23     43.92 o
   4   2  12       21.29       16.34     31.57 o
 -12   3  12      124.27      112.98     25.26 o
 -11   3  12       42.19       45.98     20.75 o
 -10   3  12     1766.25     1863.18     68.78 o
  -9   3  12        0.10       15.34     16.23 o
  -8   3  12      585.32      542.04     37.44 o
  -7   3  12       18.27       -5.40     19.43 o
  -6   3  12      287.99      309.46     25.94 o
  -5   3  12       69.54       67.68     20.75 o
  -4   3  12     1298.48     1272.26     51.52 o
  -3   3  12      129.98       85.25     21.78 o
  -2   3  12      751.35      793.40     80.73 o
  -1   3  12       16.61       22.85     18.65 o
   0   3  12       49.34       63.84     21.77 o
   1   3  12       16.81       10.10     22.46 o
   2   3  12      625.90      585.98     53.05 o
   3   3  12        3.75       -9.11     24.26 o
   4   3  12      544.20      541.45     53.83 o
 -12   4  12        1.33       46.22     25.56 o
 -11   4  12      799.64      943.85     45.68 o
 -10   4  12      314.12      325.20     30.67 o
  -9   4  12     1124.43     1175.10     46.45 o
  -8   4  12        0.36       -4.17     15.58 o
  -7   4  12      256.29      287.59     30.83 o
  -6   4  12        5.66        2.75     18.11 o
  -5   4  12      972.27      992.99     47.78 o
  -4   4  12      110.46      129.16     24.33 o
  -3   4  12     1293.69     1312.24     81.14 o
  -2   4  12       70.90       85.58     22.39 o
  -1   4  12      273.33      283.38     31.06 o
   0   4  12      139.87      149.19     26.10 o
   1   4  12      155.49      208.95     29.07 o
   2   4  12        1.36       13.79     41.55 o
   3   4  12      869.43      970.83    111.83 o
 -11   5  12        0.73        2.66     22.91 o
 -10   5  12      619.97      650.13     45.79 o
  -9   5  12      298.86      316.83     29.50 o
  -8   5  12      174.41      126.11     29.70 o
  -7   5  12      255.21      257.46     31.43 o
  -6   5  12      157.68      186.82     27.90 o
  -5   5  12      106.87       82.43     21.85 o
  -4   5  12      510.73      537.93     69.51 o
  -3   5  12      234.01      241.02     29.39 o
  -2   5  12      760.72      684.65     41.77 o
  -1   5  12      303.76      285.69     32.01 o
   0   5  12       79.86      130.16     26.05 o
   1   5  12      334.29      311.59     42.14 o
   2   5  12      262.90      271.06     41.27 o
   3   5  12        7.70       37.23     44.08 o
 -10   6  12       47.71      109.10     28.39 o
  -9   6  12      185.72      157.81     29.46 o
  -8   6  12      393.52      391.75     73.27 o
  -7   6  12       96.43       36.91     28.60 o
  -6   6  12      923.71      920.55     51.53 o
  -5   6  12      168.76      137.21     25.63 o
  -4   6  12      123.32      142.66     25.38 o
  -3   6  12      235.40      259.58     31.18 o
  -2   6  12        1.18      -14.44     18.39 o
  -1   6  12      202.83      313.88     41.38 o
   0   6  12      542.86      563.00     73.71 o
   1   6  12       20.69       -1.43     25.81 o
   2   6  12      318.65      314.79     63.88 o
  -9   7  12      160.34      105.02     36.22 o
  -8   7  12        0.09        0.32     27.06 o
  -7   7  12      718.11      707.82    107.96 o
  -6   7  12        0.02      -14.89     18.85 o
  -5   7  12      644.14      630.56     52.45 o
  -4   7  12      112.33      142.66     48.25 o
  -3   7  12       52.30       19.14     26.66 o
  -2   7  12       30.05       29.25     27.92 o
  -1   7  12      368.44      383.81     47.17 o
   0   7  12       73.35       36.07     30.08 o
   1   7  12      716.65      730.86     87.56 o
  -7   8  12        0.09      -19.11     28.49 o
  -6   8  12      422.85      287.51     44.07 o
  -5   8  12       45.17       74.82     65.67 o
  -4   8  12      519.75      624.51     83.09 o
  -3   8  12      319.97      346.59     74.90 o
  -2   8  12      107.83      115.01     34.94 o
  -1   8  12        0.83      -17.87     36.93 o
 -11   0  13      436.94      386.02     48.84 o
  -9   0  13       42.43       65.59     31.42 o
  -7   0  13      658.68      640.41     49.86 o
  -5   0  13     1797.79     1677.94     71.87 o
  -3   0  13      843.28      875.31     82.80 o
  -1   0  13      646.79      673.38     78.03 o
   1   0  13     1680.93     1823.89    122.41 o
   3   0  13      196.18      119.73     50.93 o
 -12   1  13     1072.78     1144.91     51.72 o
 -11   1  13       92.46       66.18     22.46 o
 -10   1  13      189.98      164.14     25.17 o
  -9   1  13        8.39       12.47     17.80 o
  -8   1  13       75.30       93.10     21.25 o
  -7   1  13       66.22       52.42     17.95 o
  -6   1  13     1166.23     1158.62     44.04 o
  -5   1  13      162.16      141.51     20.91 o
  -4   1  13     1123.99     1071.90     49.49 o
  -3   1  13        9.24        0.41     16.85 o
  -2   1  13        5.79        3.39     21.27 o
  -1   1  13      417.08      461.18     47.66 o
   0   1  13      574.99      625.98     53.70 o
   1   1  13      108.19      166.46     37.31 o
   2   1  13      823.76      760.17    137.60 o
   3   1  13       76.90      101.15     36.78 o
 -12   2  13       18.88       21.74     21.78 o
 -11   2  13      552.65      547.51     37.64 o
 -10   2  13      202.30      189.91     33.01 o
  -9   2  13        6.38        6.53     17.12 o
  -8   2  13      730.03      801.01     39.96 o
  -7   2  13      235.06      269.78     28.82 o
  -6   2  13        0.76        0.42     15.14 o
  -5   2  13      635.23      573.18     39.36 o
  -4   2  13      423.50      501.45     37.21 o
  -3   2  13       59.02       46.73     21.04 o
  -2   2  13      308.79      287.75     31.19 o
  -1   2  13       32.62       50.93     25.75 o
   0   2  13      558.98      620.93     57.93 o
   1   2  13      366.81      368.17     47.17 o
   2   2  13       34.36        5.68     26.71 o
   3   2  13      546.84      695.79     62.10 o
 -11   3  13      350.62      325.84     33.53 o
 -10   3  13       10.22        2.44     19.08 o
  -9   3  13     1063.64     1049.24     45.94 o
  -8   3  13       63.62       78.85     21.02 o
  -7   3  13      875.68      886.32     40.62 o
  -6   3  13        2.64       18.74     19.26 o
  -5   3  13       11.68       14.14     18.57 o
  -4   3  13      580.64      634.38     40.61 o
  -3   3  13      989.67      907.26     47.43 o
  -2   3  13        0.05       21.23     19.31 o
  -1   3  13      405.18      444.66     36.77 o
   0   3  13       89.38       94.86     32.01 o
   1   3  13       90.61       96.92     36.78 o
   2   3  13       46.36       53.55     69.24 o
 -11   4  13       35.54       43.11     21.46 o
 -10   4  13     1013.82     1042.84     53.78 o
  -9   4  13        0.71       12.48     17.66 o
  -8   4  13     1072.00     1070.34     44.98 o
  -7   4  13       12.96       24.34     21.10 o
  -6   4  13      180.78      160.54     28.02 o
  -5   4  13        0.36        5.76     19.98 o
  -4   4  13      276.12      222.75     48.29 o
  -3   4  13      115.98      188.15     27.99 o
  -2   4  13      488.12      519.95     38.59 o
  -1   4  13      204.06      204.90     29.83 o
   0   4  13      319.30      336.22     38.61 o
   1   4  13       75.62       31.53     27.79 o
   2   4  13        0.07       39.18     29.97 o
 -10   5  13       17.66        5.42     22.70 o
  -9   5  13      727.38      784.85     59.28 o
  -8   5  13        5.81        1.00     21.80 o
  -7   5  13      213.14      205.23     34.12 o
  -6   5  13        5.21       10.35     20.65 o
  -5   5  13        3.49       12.07     19.99 o
  -4   5  13      427.49      377.63     35.53 o
  -3   5  13      526.51      536.41     40.28 o
  -2   5  13        4.42       13.88     20.22 o
  -1   5  13      492.44      500.47     40.30 o
   0   5  13       58.59       25.81     23.12 o
   1   5  13       34.30       37.26     30.06 o
  -9   6  13       42.15       56.61     31.37 o
  -8   6  13       30.57       10.11     28.32 o
  -7   6  13      191.90      180.48     69.54 o
  -6   6  13        4.38       18.84     22.00 o
  -5   6  13      217.08      212.73     49.23 o
  -4   6  13        0.56        6.74     20.41 o
  -3   6  13      173.97      162.86     29.11 o
  -2   6  13      574.38      493.99     72.22 o
  -1   6  13        3.61       25.25     28.64 o
   0   6  13       19.94       -1.49     27.90 o
  -7   7  13        5.44        2.20     28.62 o
  -6   7  13      503.07      500.95     50.90 o
  -5   7  13       20.91      -10.72     41.40 o
  -4   7  13      448.43      436.32     69.69 o
  -3   7  13        0.07       41.04     30.53 o
  -2   7  13        2.42        5.26     27.68 o
 -10   0  14       21.03       23.72     33.21 o
  -8   0  14       70.73      115.83     32.52 o
  -6   0  14      616.62      789.53     55.38 o
  -4   0  14      365.85      346.97     62.54 o
  -2   0  14      354.30      373.18     66.42 o
   0   0  14      534.02      444.95     72.97 o
 -11   1  14      213.33      172.39     31.85 o
 -10   1  14        0.97       -8.19     19.12 o
  -9   1  14       72.33       55.23     20.93 o
  -8   1  14      113.65      173.94     26.17 o
  -7   1  14       86.59       89.40     21.83 o
  -6   1  14       80.28       85.36     20.79 o
  -5   1  14      707.39      820.43     47.06 o
  -4   1  14       38.57        6.07     20.10 o
  -3   1  14      247.88      316.67     61.35 o
  -2   1  14        4.47       51.31     27.50 o
  -1   1  14        3.12       17.10     25.56 o
   0   1  14      312.65      337.73     46.64 o
   1   1  14      439.25      585.50     58.28 o
 -11   2  14        4.65       27.57     22.30 o
 -10   2  14      178.47      241.05     29.56 o
  -9   2  14       54.69       56.54     21.13 o
  -8   2  14        0.41        8.55     17.91 o
  -7   2  14      690.59      747.12     39.33 o
  -6   2  14      124.84      156.51     28.07 o
  -5   2  14      144.34      121.80     35.24 o
  -4   2  14      263.80      256.68     32.38 o
  -3   2  14       23.16       27.89     20.76 o
  -2   2  14        8.57       14.15     25.48 o
  -1   2  14      413.39      580.61     55.31 o
   0   2  14        4.25        6.18     26.79 o
   1   2  14      185.39      173.82     39.84 o
 -10   3  14      190.91      192.08     29.03 o
  -9   3  14        0.30        8.98     20.21 o
  -8   3  14     1039.90     1064.80     46.74 o
  -7   3  14        0.83       49.51     23.68 o
  -6   3  14      658.27      591.89     43.09 o
  -5   3  14        0.58       -1.75     19.72 o
  -4   3  14       68.69       48.13     23.26 o
  -3   3  14       41.39       22.42     21.25 o
  -2   3  14      315.26      295.85     34.71 o
  -1   3  14        1.86       -9.80     25.86 o
   0   3  14      307.41      385.25     49.75 o
  -9   4  14     1078.34     1097.92     57.65 o
  -8   4  14       33.91       23.31     23.67 o
  -7   4  14      990.78      981.06     53.50 o
  -6   4  14        2.41       17.82     21.99 o
  -5   4  14      213.32      172.05     30.14 o
  -4   4  14       90.37      100.62     26.55 o
  -3   4  14       36.74       71.93     24.38 o
  -2   4  14       67.88       88.99     26.52 o
  -1   4  14      111.63       99.65     27.55 o
   0   4  14       19.66       68.12     32.61 o
  -8   5  14      478.52      492.66     43.26 o
  -7   5  14       29.86       24.38     23.80 o
  -6   5  14      600.31      631.67     48.22 o
  -5   5  14       86.14       66.74     24.81 o
  -4   5  14        0.34       -3.27     28.36 o
  -3   5  14      491.93      488.69     41.35 o
  -2   5  14      101.84      106.58     27.66 o
  -1   5  14       30.24        7.57     28.65 o
  -6   6  14      132.75       68.84     26.83 o
  -5   6  14       49.95       -1.71     22.17 o
  -4   6  14      407.23      469.33     41.74 o
  -9   0  15      332.70      421.32     50.23 o
  -7   0  15       47.64       56.60     30.22 o
  -5   0  15      128.03       71.48     45.27 o
  -3   0  15      502.50      560.81     79.52 o
  -1   0  15      336.48      295.15     67.61 o
  -9   1  15        0.49       24.27     21.80 o
  -8   1  15      271.64      257.85     29.72 o
  -7   1  15       52.40       40.56     20.64 o
  -6   1  15        3.16       27.80     26.42 o
  -5   1  15       15.51       43.85     28.59 o
  -4   1  15      381.66      352.80     48.65 o
  -3   1  15       28.18        8.90     39.61 o
  -2   1  15      443.05      461.25     53.49 o
  -1   1  15       10.97       12.33     28.10 o
  -9   2  15      185.32      145.64     26.44 o
  -8   2  15       68.73       72.85     22.95 o
  -7   2  15      120.11      121.63     30.78 o
  -6   2  15      319.38      325.73     37.02 o
  -5   2  15       16.95       28.21     22.69 o
  -4   2  15       79.44       67.16     27.69 o
  -3   2  15      527.66      508.14     55.07 o
  -2   2  15       17.06       48.10     30.57 o
  -8   3  15       37.39       37.05     25.79 o
  -7   3  15      922.11      912.01     53.74 o
  -6   3  15       37.55       32.60     23.47 o
  -5   3  15      344.26      364.62     39.12 o
  -4   3  15        0.76       23.82     23.19 o
  -3   3  15        1.09        0.40     22.76 o
  -2   3  15      145.11      141.08     57.33 o
  -7   4  15        1.32       25.35     29.58 o
  -6   4  15      393.41      400.29     40.77 o
  -5   4  15       10.38       16.44     23.45 o
  -4   4  15      219.24      165.11     31.23 o
 
